# Supplementary material for: Limited Systemic Sclerosis Patients with Pulmonary Arterial Hypertension Show Biomarkers of Inflammation and Vascular Injury
Source: PLoS One. 2010 Aug 17;5(8):e12106. doi: 10.1371/journal.pone.0012106 (PMC2923145; doi:10.1371/journal.pone.0012106)
Supplement: Data File S2 — This file contains the complete list of 305 probes and data matrix for Figure 2. Genes were selected with an FDR<0.14%, hierarchically clustered in both the gene and sample dimension, for the gene expression differences that distinguish lSSc-PAH, lSSc-NoPAH, and healthy control samples. (0.34 MB XLS) [file pone.0012106.s008.xls]

## Sheet: Just300genes_zeroFDR_SAM_gene_e
CLID	NAME	GWEIGHT	LSSC_PAH_Pat60_1yr	LSSC_PAH_Pat60	LSSC_PAH_Pat66	LSSC_PAH_Pat89	LSSC_PAH_Pat85	LSSC_PAH_Pat90	LSSC_PAH_Pat83	LSSC_PAH_Pat62	LSSC_PAH_Pat29_R	LSSC_PAH_Pat45	LSSC_NoPAH_Pat86	LSSC_NoPAH_Pat57	LSSC_PAH_Pat54	LSSC_PAH_Pat48	LSSC_PAH_Pat42	LSSC_PAH_Pat48_R	LSSC_NoPAH_Pat52_R	LSSC_NoPAH_Pat52_1yr	LSSC_NoPAH_Pat55	LSSC_NoPAH_Pat22	LSSC_NoPAH_Pat47	LSSC_NoPAH_Pat91	LSSC_NoPAH_Pat87	LSSC_NoPAH_Pat82	LSSC_NoPAH_Pat116	LSSC_NoPAH_Pat102	LSSC_NoPAH_Pat75	LSSC_NoPAH_Pat80	LSSC_NoPAH_Pat58	LSSC_PAH_Pat64	LSSC_NoPAH_Pat67	LSSC_PAH_Pat02	LSSC_PAH_Pat31_R	LSSC_NoPAH_Pat100	LSSC_NoPAH_Pat98	LSSC_NoPAH_Pat81	LSSC_NoPAH_Pat12	LSSC_NoPAH_Pat35	LSSC_NoPAH_Pat35_R	LSSC_NoPAH_Pat35_1yr	LSSC_NoPAH_Pat19_R	Normal_NoPAH_Pat117	LSSC_NoPAH_Pat19	Normal_NoPAH_Pat95	Normal_NoPAH_pat106	Normal_NoPAH_Pat111	Normal_NoPAH_Pat118
EWEIGHT			1	1	1	1	1	1	1	1	1	1	1	1	1	1	1	1	1	1	1	1	1	1	1	1	1	1	1	1	1	1	1	1	1	1	1	1	1	1	1	1	1	1	1	1	1	1	1
AGI_HUM1_OLIGO_A_32_P43664	854744 ^ IGJ ^ Immunoglobulin J polypeptide, linker protein for immunoglobulin alpha and mu polypeptides ^ Hs.381568 ^ AW136683 ^ ^	1	-0.065	-0.522	-0.563	-0.764	0.967	-0.321	-0.991	0.368	0.519	-0.124	0.312	0.838	0.074	-0.234	-0.969	0.26	-0.245	0.065	0.691	0.681	-0.443	1.891	1.139	2.224	-0.81	-0.478	-1.596	-1.049	-0.686	0.317	-0.148	-0.074	-0.922	1.261	0.486	-0.145	-0.279	-0.449	-0.242	-0.094	-0.502	0.397	-0.798	0.343	2.388	0.288	1.29
AGI_HUM1_OLIGO_A_23_P167168	687674 ^ IGJ ^ Immunoglobulin J polypeptide, linker protein for immunoglobulin alpha and mu polypeptides ^ Hs.381568 ^ NM_144646 ^ ^ ENSG00000132465	1	-0.19	-0.428	-0.57	-0.778	0.973	-0.518	-1.385	0.421	0.436	-0.229	0.329	0.854	0.351	-0.255	-1.339	-0.038	-0.619	0.025	0.784	0.445	0.245	1.987	1.166	2.083	-1.077	-0.285	-1.777	-0.92	-0.946	-0.017	-0.227	0.464	-1.183	1.519	0.798	-0.056	-0.267	-0.317	-0.58	-0.158	-0.586	0.27	-0.716	0.017	2.272	0.689	1.254
AGI_HUM1_OLIGO_A_23_P252155	691529 ^ STRBP ^ Spermatid perinuclear RNA binding protein ^ Hs.287659 ^ NM_018387 ^ ^	1	0.0455	-0.3625	-0.6845	-0.3015	-0.0625	-0.7925	-0.6615	-0.4425	-0.2515	-0.1155	-0.5345	-0.3025	0.1295	-0.2705	-0.2415	0.0975	-0.1395	0.8035	0.0645	-0.1245	0.4345	0.3455	0.4665	-0.1825	-0.2595	-0.2585	-0.3505	0.1635	0.1365	-0.2775	0.0135	-0.3945	-0.2345	-0.0275	0.2485	0.1735	-0.1885	0.2035	0.0295	-0.0715	0.0325	0.1045	0.4015	0.4985	0.2365	0.6755	0.4045
AGI_HUM1_OLIGO_A_23_P312920	867033 ^ POU2AF1 ^ POU domain, class 2, associating factor 1 ^ Hs.2407 ^ NM_006235 ^ ^	1	-0.3005	-0.4095	-0.9505	-0.8185	0.5195	-1.1085	-0.8645	-0.0435	0.4755	-0.0445	-0.5435	-0.7025	-0.0445	-1.7145	-0.4645	-2.0425	0.4855	0.1225	0.3625	-0.3515	0.6935	0.7935	1.1355	1.2275	-0.9245	0.0935	-1.5455	0.2635	-0.7955	-0.2555	0.0435	-0.0485	-0.5255	0.3535	0.5995	0.7685	-0.3525	0.1135	-0.4095	0.5375	-0.0895	-0.0725	-0.2215	0.3915	0.7625	1.5655	0.7375
AGI_HUM1_OLIGO_A_23_P426021	861634 ^ KIAA0746 ^ KIAA0746 protein ^ Hs.479384 ^ NM_015187 ^ ^	1	-0.0495	-0.0855	-0.5095	-0.1705	-0.1305	-0.6145	-0.9345	-0.4325	-0.0295	-0.1765	-0.5795	0.0005	0.1585	-0.1095	-0.2065	-0.4865	-0.0495	-0.1875	0.0305	-0.4335	0.4135	-0.0005	0.4845	0.6695	-0.3265	-0.1405	-0.1255	0.0735	-0.0485	0.2735	0.0435	-0.1895	-0.1195	0.0065	0.1315	0.2305	-0.1995	0.4025	0.1135	0.3855	0.1425	-0.1915	0.2445	0.1275	0.3785	0.8745	0.3025
AGI_HUM1_OLIGO_A_24_P203056	847511 ^ BCL7A ^ B-cell CLL/lymphoma 7A ^ Hs.530970 ^ NM_020993 ^ ^	1	-0.142	-0.89		-0.835	0.362	-1.267	-0.682	-0.364	0.289	-0.132	-0.838	0.238	-0.575	-0.614	0.256	-0.892	0.347	0	0.566	0.137	0.417	-0.11	0.495	-0.099	-0.172	-0.428	-1.023	-0.18	0.663	-0.157	-0.8	-0.826	-0.478	-0.096	0.441	0.453	-0.186	0.369	0.174	0.428	-0.091	0.841	0.025	0.287	0.164	1.091	0.762
AGI_HUM1_OLIGO_A_32_P206401	853740 ^ QSCN6L1 ^ Quiescin Q6-like 1 ^ Hs.144073 ^ NM_181701 ^ ^	1	-0.013	-0.09		-0.375	0.017	-0.878		-0.656	-0.358	-0.347	-0.215	0	0.077	-0.505	-0.132	-0.788	0.405	-0.035	0.106	-0.355	0.305	0.119	0.344	0.17	-0.205	-0.135	0.212	0.232	0.654	-0.007	-0.413	-0.762	-0.444	-0.138	-0.076	0.094	0	-0.191	0.024	0.18	0.039	0.546	0.024	0.307	0.43	0.344	0.392
AGI_HUM1_OLIGO_A_23_P31376	694004 ^ LRRN3 ^ Leucine rich repeat neuronal 3 ^ Hs.3781 ^ NM_018334 ^ ^ ENSG00000173114	1		-0.6505		-0.3525						-1.2485	-0.2115	-1.0565	-1.1055	-1.2765	-0.5675	-2.2935	-0.7755	-0.1255			-0.5545	0.6595	0.6915		0.2735	-0.6425	-1.5065	-0.7295	-0.3055	0.2205	-1.5095	-1.3075	-1.5275	0.7655	0.1255	1.4335	0.6605	1.0195	1.3145	0.2385	-0.2955	-0.1615	1.9775	2.0305	0.8105	0.5795	1.1695
AGI_HUM1_OLIGO_A_23_P21495	693317 ^ FCGBP ^ Fc fragment of IgG binding protein ^ Hs.111732 ^ NM_003890 ^ ^ ENSG00000090920	1	1.0575	0.5605		-0.7775					-0.8015		0.2465	-0.3385	-0.4925	-0.9535	-1.0075	-1.4145	-0.2825	-0.4885	-0.4985	-0.2405	-0.2085	0.4965	-0.3695	-0.6445	-0.5685	-0.9515	-0.6265	-0.1655	-0.4705	-1.2165	-0.7385	-0.9735	-0.6095	0.6455	0.1655	1.0855	1.7235	1.2165	1.0595	0.9225	0.3365	0.2315	0.8985	1.2245	-0.8485	0.7325	1.3565
AGI_HUM1_OLIGO_A_23_P52697	695490 ^ CD164L1 ^ CD164 sialomucin-like 1 ^ Hs.195727 ^ NM_020404 ^ ^	1		-1.868		-0.004				-0.657	-1.035	-0.352	0.523	-0.608		-0.964	-0.943	-0.704			-0.545	0.75	-1.164	0.447	-0.117	-0.746	-0.016	-0.862		-0.62	0.382	-0.309	-0.004	-1.643		0.652	0.321	0.605	0.512	1.417	1.52	1.053	1.183	0.665	1.559	1.86	0.639	-0.376	1.23
AGI_HUM1_OLIGO_A_23_P207811	682667 ^ PAIP1 ^ Poly(A) binding protein interacting protein 1 ^ Hs.482038 ^ NM_006451 ^ ^ ENSG00000172239	1	-0.633	-0.418	-0.546	-0.354	-0.404	-0.417	-0.986	0.14	-0.608	-0.761	0.598	-0.221	-0.172	-0.188	-0.65	-1.013	-0.064	0.417	0.199	-0.17	-0.012	0.582	-0.317	-0.406	0.16	0.345	0.211	0.447	0.38	0.267		0	-0.138	0.016	-0.318	0.327	0.622	0.051	0.079	0.848	0.159	0.491	-0.094	-0.045	0.424	0.334	0.861
AGI_HUM1_OLIGO_A_23_P4611	692266 ^ SLC27A5 ^ Solute carrier family 27 (fatty acid transporter), member 5 ^ Hs.309583 ^ NM_012254 ^ ^ ENSG00000083807	1	-0.1855	-0.7945	-0.3805	-0.2765	-0.2355	-0.5185	-1.0045	-0.9135	-0.2515	-0.6085	-0.1595	-0.2595	-0.3155	-0.4065	-0.2435	-0.6065	-0.1325	0.1565	-0.1835	0.1685	-0.2195	0.0065	-0.2405	-0.0285	-0.1295	0.4405	0.2355	-0.0555	0.3555	0.0235	-0.1215	-0.0065	-0.0985	0.0315	0.0435	0.3815	0.0125	0.4365	0.6865	0.5065	0.2405	0.9015	0.2555	-0.0315	0.2615	0.0065	0.1905
AGI_HUM1_OLIGO_A_23_P253221	696835 ^ ARHGEF4 ^ Rho guanine nucleotide exchange factor (GEF) 4 ^ Hs.469935 ^ NM_032995 ^ ^ ENSG00000136002	1	-0.493	-0.491	-0.187	0.062	-0.474	-1.286	-1.183	-0.634	-1.014	-0.92	-0.219	-0.027	-0.673	0.256	-0.509	-0.531	-0.423	-0.67	-0.423	0.26	-0.447	0.404	-0.579	-0.286	-0.584	0.377	0.112	0.35	0.247	0.093	-0.452	-1.124	-0.607	-0.476	0.027	0.273	0.323	0.71	1.045	0.134	0.469	1.08	0.724	0.259	0.138	-0.61	0.466
AGI_HUM1_OLIGO_A_23_P302654	774259 ^ Cep72 ^ Centrosomal protein 72 kDa ^ Hs.481466 ^ NM_018140 ^ ^	1	-0.3775	-0.5035	-0.5675	-0.3515	-0.5755	-0.8165	-0.9055	-0.3965	-0.3105	-0.8165	0.1825	0.1315	-0.2185	-0.3425	0.0385	-0.7795	-0.3405	-0.0585	0.0485	0.7095	0.3675	0.1545	-0.2085	0.0355	-0.0985	0.5905	0.8305	-0.0555	0.5125	-0.0905	-0.8455	-1.0495	-0.1045	-0.2075	-0.4485	0.2155	0.2575	0.1395	0.1685	0.2635	0.1025	0.8375	0.0455	0.3655	0.0235	-0.3675	-0.3275
AGI_HUM1_OLIGO_A_24_P277155	865595 ^ SMARCA3 ^ SWI/SNF related, matrix associated, actin dependent regulator of chromatin, subfamily a, member 3 ^ Hs.3068 ^ NM_003071 ^ ^	1	-0.1575	-0.4075	-0.7905	-0.2085	-0.1905	-0.5945	-0.9935	-0.1965	-0.5685	-0.3495	0.3395	-0.2205	-0.0895	-0.4735	-0.3585	-0.6775	-0.4195	0.8075	-0.2155	-0.0115	0.1245	0.1675	-0.1715	-0.2635	-0.3535	1.0025	0.4985	0.2995	0.5465	-0.5055	-0.5745	-0.9565	0.0815	0.1005	0.0115	-0.1535	0.3085	0.2885	0.2815	0.8465	0.4865	0.8395	0.1995	0.2185	-0.2905	0.1095	-0.3585
AGI_HUM1_OLIGO_A_23_P369328	772749 ^ C10orf35 ^ Chromosome 10 open reading frame 35 ^ Hs.522992 ^ NM_145306 ^ ^	1	-0.286	0.095		-0.472	-0.95	-0.871	-1.318	-0.263	-1.095	-0.55	-0.002	-0.078	-0.491	0.143	-0.378	-0.56	-1.055	0.393	0.469	-0.166	-0.368	0.115	-0.24	-0.415	0.047	0.422	0.477	0.321	0.224	-0.187	-0.239	-0.831	-0.116	0.054	-0.035	0.323	0.118	0.599	0.737	0.662	0.115	0.534	0.193	0	-0.061	-0.182	0.051
AGI_HUM1_OLIGO_A_24_P256603	860301 ^ LOC90624 ^ Hypothetical protein LOC90624 ^ Hs.115467 ^ NM_181705 ^ ^	1	-0.034	0.143	-1.326	-0.261	-0.172	-0.401	-0.556	-0.434	-0.952	-0.418	0.318	-0.245	-0.6	0.01	-0.051	-0.623	-0.558	0.66	-0.257	-0.382	-0.088	0.012	-0.002	-0.041	-0.016	0.409	0.561	0.204	0.43	0.045	-0.479	-0.452	-0.314	0.002	0.2	0.137	-0.011	0.443	0.301	0.826	0.438	0.678	0.2	-0.264	0.059	0.479	-0.079
AGI_HUM1_OLIGO_A_32_P63848	863868 ^ OXCT1 ^ 3-oxoacid CoA transferase 1 ^ Hs.278277 ^ NM_000436 ^ ^	1	-0.157	-0.379	-0.882	-0.049	-0.359	-0.57	-0.964	-0.078	-0.032	-0.099	0.215	-0.113	-0.033	-0.273	0.029	-0.852	-0.193	-0.311	0.025	0.282	-0.073	0.528	0.091	-0.1	-0.021	0.91	0.379	0.191	0.259	-0.022	-0.454	-0.618	0.281	-0.009	0	-0.178	0.357	0.508	0.075	0.797	0.335		0.398	-0.086	0.116	0.101	0.475
AGI_HUM1_OLIGO_A_23_P18196	684079 ^ RFC4 ^ Replication factor C (activator 1) 4, 37kDa ^ Hs.518475 ^ NM_002916 ^ ^ ENSG00000163918	1	-0.399	-0.194	-0.588	-0.106	-0.199	-0.473	-0.287	-0.213	-0.191	-0.392	-0.148	-0.082	0.151	0.026	0.068	-0.271	-0.212	-0.189	-0.188	0.071	0.05	0.26	-0.078	-0.042	-0.029	0.399	-0.017	0.166	0.072	-0.018	0.072	-0.203	0.356	-0.011	0.223		0	0.391	-0.09	0.434	0.161	-0.03	0.356	0.245	0.205	0.186	0.135
AGI_HUM1_OLIGO_A_24_P193295	846560 ^ RAB15 ^ RAB15, member RAS onocogene family ^ Hs.512492 ^ NM_198686 ^ ^	1	-0.098	-0.05	0.1	-1.236	-0.413	-0.889	-1.516	-0.968	-0.688	-1.141	-0.178	-0.058	-0.226	0.289	-0.44	-0.135	0.475	0.745	-0.219	0.204	0.173	-0.285	-0.191	0.035	-0.02	-0.476	0.135	0.079	0.56	0.453	-0.459	-0.182	-0.663	-0.088	-0.233	-0.347	0.02	0.678	0.878	0.364	0.319	0.76	0.121	-0.089	0.155	-0.043	1.68
AGI_HUM1_OLIGO_A_24_P217365	846745 ^ ANKRD28 ^ Ankyrin repeat domain 28 ^ Hs.335239 ^ NM_015199 ^ ^	1	-0.194	-0.471	-0.617	-0.27	-0.456	-0.478	-0.65	-0.403	-0.672	-0.512	-0.107	-0.273	0.148	-0.07	-0.577	-0.671	-0.454	-0.28	0.305	0.006	0.234	0.198	-0.101	-0.574	0.017	0.102	-0.006	0.318	0.301	0.197	-0.84	-0.169	-0.3	-0.041	0.074	-0.124	0.143	0.222	-0.397	0.162	0.043	0.038	0.099	0.458	0.089	0.964	0.305
AGI_HUM1_OLIGO_A_23_P14798	684279 ^ NEO1 ^ Neogenin homolog 1 (chicken) ^ Hs.388613 ^ NM_002499 ^ ^ ENSG00000067141	1	-0.208	-0.084		-1.37	-0.897	-0.768	-0.8	-1.198	-0.66	-0.753	-0.553	0.275	0.126	0.463	-0.342	-1.208	-0.183	-0.355	0.539	0.436	0.447	-0.313	0.165	-0.815	-0.164	0.155	-0.217	0.232	0.955	0.333	-0.18	-0.024	0	-0.689	-0.022	0.366	-0.622	0.431	0.243	-0.041	0.059	-0.051	0.313	-0.01	0.385	1.493	0.651
AGI_HUM1_OLIGO_A_32_P41574	860010 ^ PXN ^ Paxillin ^ Hs.446336 ^ CR626729 ^ ^	1	-0.0645	0.3025	0.1925	-0.6235	-0.2585	-0.5475	-0.8975	-0.8545	-0.3235	-0.4555	-0.1435	0.1095	-0.5245	0.5855	-0.0105	-0.8045	-0.1475	-0.4065	0.0405	0.1595	0.1475	-0.3055	-0.0015	-0.1465	0.3725	-0.5825	-0.2265	0.2405	0.4145	-0.0085	-0.2305	-0.1325	0.0015	-0.0205	0.0055	-0.0745	0.1265	0.3525	-0.0975	0.3445	0.2185	0.4205	0.0745	-0.0635	0.2045	0.7065	0.5485
AGI_HUM1_OLIGO_A_23_P317620	771724 ^ ARL7 ^ ADP-ribosylation factor-like 7 ^ Hs.111554 ^ NM_005737 ^ ^	1	0.449	-0.008	-0.761	0.108	-0.638	-1.103	-0.524	-1.791	-1.317	-0.367	-0.204	-0.499	-1.105	-1.051	0.048	0.041	-0.432	-0.301	-0.504	-0.286	-1.266	-0.026	-0.154	-0.118	0.415	0.033	-0.032	-0.238	-0.548	0.532	-0.573	0.098	0.106	0.008	-0.132	-0.596	0.415	-0.852	0.112	0.21	0.018	0.503	0.02	0.547	0.512	0.576	1.349
AGI_HUM1_OLIGO_A_23_P102471	686029 ^ MSH2 ^ MutS homolog 2, colon cancer, nonpolyposis type 1 (E. coli) ^ Hs.156519 ^ NM_000251 ^ ^	1	-0.375	-0.135	-0.545	-0.065	-0.385	-0.595	-0.625	-0.325	-0.225	-0.625	-0.265	-0.075	-0.165	-0.055	-0.325	-0.355	-0.365	-0.015	0.355	-0.095	0.245	-0.035	-0.175	-0.045	0.305	0.065	-0.105	0.335	0.755	0.165	-0.005	0.095	-0.145	0.045	0.545	0.285	0.255	0.485	0.375	0.295	0.365	0.135	0.475	0.485	0.135	0.445	-0.035
AGI_HUM1_OLIGO_A_23_P251785	855870 ^ NARG1L ^ NMDA receptor regulated 1-like ^ Hs.512914 ^ NM_024561 ^ ^	1	-0.157	0.045		-0.276	-0.108	-0.308	-0.397	-0.507	-0.506	-0.573	-0.016	-0.048	-0.245	-0.295	-0.442	-0.636	-0.009	-0.354	-0.269	-0.385	0.266	-0.095	0.122	-0.292	0.109	0	0.187	0.044	0.517	-0.083	-0.193	-0.407	-0.63	0.269	0.065	-0.037	0.289	0.64	0.225	0.459	0.49	0.701	0.422	0.189	0.246	0.493	0.621
AGI_HUM1_OLIGO_A_32_P9963	843883 ^ HSF2 ^ Heat shock transcription factor 2 ^ Hs.158195 ^ NM_004506 ^ ^	1	-0.2285	-0.1235	-0.5175	0.0335	-0.6295	-0.4915	-0.7585	-0.5945	-0.7825	-0.6155	-0.2575	0.1185	-0.1795	-0.5375	-0.6945	-0.6515	-0.2935	-0.3415	-0.1325	-0.6735	-0.0065	0.1705	-0.1895	-0.2565	0.1705	-0.0405	0.0705	0.3515	0.2105	-0.0075	-0.2795	-0.5095	0.0245	0.1905	-0.0895	0.2695	0.0065	0.6225	0.1045	0.2415	0.2905	0.6965	0.3115	0.4425	0.0615	0.1825	0.2845
AGI_HUM1_OLIGO_A_24_P627415	865639 ^ ^ ^ ^ THC2268216 ^ ^	1	-0.1365	-0.0075	-0.5005	-0.0395	-0.2785	-0.4125	-0.6445	-0.6665	-0.0605	-0.5765	0.0075	-0.2635	-0.6775	-0.2115	-0.2855	-0.6115	-0.2265	-0.0285	-0.4085	-0.2325	0.1905	0.2325	-0.1955	-0.6465	0.1675	-0.3975	-0.1505	0.1245	0.1705	0.0925	-0.3155	-0.3925	-0.0775	0.2065	0.4585	-0.1085	0.4815	0.5605	0.1755	0.5075	0.6215	0.9555	0.5605	0.4835	0.1275	0.1855	1.1245
AGI_HUM1_OLIGO_A_23_P13364	681359 ^ NUCB2 ^ Nucleobindin 2 ^ Hs.128686 ^ NM_005013 ^ ^ ENSG00000070081	1	-0.37	-0.343	-0.581	0.044	-0.474	-0.461	-0.642	-0.34	-0.011	-0.872	-0.276	-0.341	-0.287	-0.511	-0.377	-0.684	-0.222	-0.007	-0.735	-0.603	0.371	0.125	-0.157	-0.693	0.254	-0.203	-0.12	-0.074	-0.519	0.074	0.213	0.14	-0.146	0.144	0.46	0.069	0.365	0.646	0.209	0.457	0.374	0.539	0.576	0.347	-0.064	0.289	0.837
AGI_HUM1_OLIGO_A_23_P204689	693520 ^ OCIL ^ Lectin-like NK cell receptor ^ Hs.268326 ^ NM_001004419 ^ ^ ENSG00000069493	1	-0.1955	0.0335	-0.9285	-0.4305	-0.8465	-0.1595	-0.9215	-0.7535	-1.0905	-0.6765	0.3115	-0.7015	-0.4865	-0.5305	-0.1645	-0.8885	-0.8735	-0.7525	0.1015	-0.7575	-0.2255	0.0615	-0.1175	0.1105	0.5855	-0.4345	0.1655	-0.1595	-0.4855	-0.4175	0.6935	0.1795	-0.6575	0.2195	0.6105	-0.1585	-0.2365	0.5605	0.2985	0.2875	0.1925	0.5775	0.4055	-0.0175	0.0885	0.2985	0.5885
AGI_HUM1_OLIGO_A_24_P261734	864716 ^ SLC38A1 ^ Solute carrier family 38, member 1 ^ Hs.533770 ^ CR594705 ^ ^	1	-0.156	-0.438	-1.232	-0.579	-0.647	-0.654	-1.052	-0.82	-0.807	-0.641	-0.298	-0.582	-0.366	-0.235	-0.219	-0.185	-0.575	-0.164	-0.325	-0.357	0.388	-0.109	0.034	-0.24	0.068	0.174	-0.007	-0.034	0.306	0.006	0.007	0.239	-0.271	0.293	-0.006	0.097	0.338	0.186	0.255	0.334	0.47	0.325	0.332	0.084	0.151	0.647	0.551
AGI_HUM1_OLIGO_A_23_P392501	774180 ^ KIAA1582 ^ KIAA1582 protein ^ Hs.80618 ^ AK056421 ^ ^	1	-0.047	-0.248		-0.144	-0.754	-0.682	-1.026	-0.887	-0.916	-0.378	-0.763	-0.94	-0.077	-0.003	-0.56	-0.057	-0.785	-0.11	-0.577	-0.471	0.344	-0.316	-0.265	-0.37	0.398	-0.28	-0.308	0.047	0.179	0.039	-0.536	0.297	0.058	0.542	0.061	0.012	0.164	-0.013	0.487	0.528	0.332	0.401	0.274	0.228	0.488	0.644	0.698
AGI_HUM1_OLIGO_A_24_P269814	859740 ^ PLEKHA1 ^ Pleckstrin homology domain containing, family A (phosphoinositide binding specific) member 1 ^ Hs.287830 ^ NM_001001974 ^ ^	1	0.075	-0.098	-0.787	-0.339	-0.762	-0.519	-0.757	-0.912	-1.274	-0.874	-0.266	-0.426	-0.258	-0.269	-0.555	-0.119	-0.487	0.237	-0.854	-0.446	-0.006	0.007	-0.332	-0.522	0.342	-0.029	-0.104	-0.048	0.287	0.187	-0.179	0.094	0.149	0.224	0.386	-0.016	0.415	0.296	0.044	0.315	0.505	0.173	0.123	0.073	0.006	1.019	0.495
AGI_HUM1_OLIGO_A_23_P115792	691941 ^ PLEKHA1 ^ Pleckstrin homology domain containing, family A (phosphoinositide binding specific) member 1 ^ Hs.287830 ^ NM_001001974 ^ ^	1	0.041	0.122	-0.851		-0.6	-0.54	-0.521	-1.384	-0.998	-0.695	-0.487	-0.738	-0.52	-0.098	-0.131	-0.202	-0.549	-0.054	-0.841	-0.135	-0.369	-0.108	-0.157	-0.05	0.489	0.014	0	-0.032	-0.12	0.481	-0.323	0.605	0.049	0.064	0.27	-0.261	0.316	0.124	-0.084	0.436	0.569	0.57	0.514	0.542	0.687	0.817	0.705
AGI_HUM1_OLIGO_A_23_P124642	691673 ^ RASGRP1 ^ RAS guanyl releasing protein 1 (calcium and DAG-regulated) ^ Hs.511010 ^ NM_005739 ^ ^ ENSG00000172575	1	-0.156	-0.241	-0.814	0.126	-0.699	-0.805	-0.865	-0.827	-1.403	-0.521	-0.582	-0.672	-0.074	0.08	-0.203	-0.801	-0.659	-0.198	0.174	-0.591	-0.145	0.056	-0.181	-0.327	0.486	-0.511	0.047	-0.291	0.01	0.071	-0.01	-0.469	-0.027	0.301	0.353	0.181	0.146	0.474	0.44	-0.043	0.109	0.121	0.798	0.582	0.322	0.032	0.335
AGI_HUM1_OLIGO_A_23_P410613	773266 ^ MGC17943 ^ Hypothetical protein MGC17943 ^ Hs.257664 ^ NM_152261 ^ ^	1	0.085	0.085	-0.849	-0.077	-0.557	-0.796	-0.935	-0.943	-1.047	-0.232	-0.238	-0.168	-0.182	-0.244	-0.531	-0.554	-0.808	0.018	-0.123	-0.324	0.358	0.041	-0.061	-0.248	0.02	-0.033	-0.268	-0.598	0.505	-0.19	0.038	-0.251	0.167	0.54	0.288	0.028	0.444	0.453	0.284	-0.051	0.491	0.232	0.253	0.257	-0.018	0.432	0.387
AGI_HUM1_OLIGO_A_23_P354805	774805 ^ KLF12 ^ Kruppel-like factor 12 ^ Hs.373857 ^ NM_007249 ^ ^	1	0.025	0.201		-0.427	-0.835	-0.968	-0.974	-1.2	-0.935	-0.787	-0.43	-0.402	0.125	0.011	-0.296	-0.437	-0.798	-0.468	-0.414	-0.864	0.24	-0.177	0	-0.386	0.399	-0.265	-0.033	-0.089	-0.124	-0.085	-0.072	-0.353	0.069	0.15	0.063	0.107	0.313	0.723	0.109	0.275	0.511	0.509	0.578	0.343	-0.059	0.754	0.418
AGI_HUM1_OLIGO_A_23_P77459	685452 ^ APPBP1 ^ Amyloid beta precursor protein binding protein 1, 59kDa ^ Hs.460978 ^ NM_003905 ^ ^ ENSG00000159593	1	-0.291	-0.077	-0.508	-0.153	-0.573	-0.361	-0.526	-0.362	-0.603	-0.536	-0.383	-0.327	0.306	0.178	-0.096	-0.356	-0.225	-0.071	-0.16	-0.245	0.277	0.214	-0.173	-0.44	0	0.057	-0.089	-0.03	-0.01	-0.155	0.16	0.162	0.129	0.124	0.117	0	0.171	0.493	-0.264	0.461	0.172	0.447	0.418	0.373	0.113	0.429	0.396
AGI_HUM1_OLIGO_A_23_P428992	773122 ^ ^ ^ ^ ENST00000382579 ^ ^	1	-0.1615	-0.0835	-0.6375	-0.4585	-0.4055	-0.5005	-0.3675	-0.8685	-0.4955	-0.5885	-0.3925	-0.4495	-0.3165	-0.1655	-0.2575	-0.3585	-0.2395	-0.0175	0.1165	-0.1325	-0.0165	-0.0455	-0.2355	-0.2415	-0.0365	-0.0535	-0.1145	0.0165	0.0405	-0.0985	0.0595	0.1405	0.1215	0.1275	0.2535	0.3155	0.1345	0.2405	0.0435	0.5355	0.3415	0.6305	0.1895	0.2595	0.1535	0.1165	0.8145
AGI_HUM1_OLIGO_A_23_P121702	695560 ^ ^ ^ ^ NM_001014446 ^ ^ ENSG00000145247	1	-0.1235	-0.1505	-1.1435	-0.3035	-0.5865	-0.4385	-1.1985	-0.9765	-1.2435	-0.3465	-0.3325	-0.4845	-0.2995	0.0055	-0.1145	-0.1765	-0.7065	-0.1425	-0.0185	-0.2265	-0.2005	-0.0375	0.2685	-0.2055	0.1205	0.1255	-0.0685	-0.0055	0.3615	0.0455	0.6355	0.0865	-0.1285	0.2325	0.2135	0.1835	0.1935	0.4185	0.4095	0.7695	0.7105	0.7145	0.5735	0.1675	0.2815	0.3335	0.7375
AGI_HUM1_OLIGO_A_23_P204048	689629 ^ DYRK2 ^ Dual-specificity tyrosine-(Y)-phosphorylation regulated kinase 2 ^ Hs.173135 ^ NM_006482 ^ ^ ENSG00000127334	1	0.021	0.155	-0.896	-0.324	-0.371		-0.995	-0.845	-0.802	-0.437	-0.319	-0.394	-0.346	-0.016	-0.212	-0.279	-0.4	-0.044	0.19	-0.146	-0.251	-0.189	0.015	-0.203	-0.185	-0.126	0.012	0.008	0.16	-0.108	0.036	0.07	-0.063	-0.026	0.333	-0.028	0.105	0.074	0.465	0.449	0.252	0.507	0	0.091	0.117	0.33	0.63
AGI_HUM1_OLIGO_A_24_P186124	848249 ^ MGC61716 ^ Hypothetical protein MGC61716 ^ Hs.159556 ^ NM_182501 ^ ^	1	0.2125	0.3355	-0.6585	-0.4475	-0.6745	-0.1595	-0.8775	-0.6915	-0.9835	-0.5895	-0.1835	-0.3075	-0.4595	-0.2845	0.2695	-0.5775	-0.7445	-0.3865	-0.3275	-0.5545	-0.0485	-0.0095	0.1365	-0.1345	0.0145	0.0865	-0.1075	-0.0475	0.5655	-0.0865	0.0615	-0.3875	-0.2605	0.3035	0.5075	0.3055	0.0955	0.1605	0.2365	0.3315	0.2735	0.6445	0.2865	-0.2165	0.0095	0.3955	0.7435
AGI_HUM1_OLIGO_A_23_P338919	775193 ^ ^ ^ ^ AK055387 ^ ^	1	-0.4145	-0.9275	-0.8335	-0.1885	-0.7545	-0.6285	-1.9115	-0.8885	-1.7935	-0.9965	0.2865	-0.7115	-0.3545	-0.8415	-0.4385	-1.2045	-1.1365	-0.8235	-0.7965	-0.2945	-0.2705	0.0015	-0.0015	-0.2895	0.1055	0.6075	0.6095	0.1465	0.0735	0.8325	-0.2815	-0.7335	-0.7985	-0.0385	0.0125	0.1505	0.0865	0.7325	0.9835	1.3955	1.0195	1.3175	1.1595	0.5255	0.1245	0.1835	0.7855
AGI_HUM1_OLIGO_A_23_P56703	860856 ^ ^ ^ ^ ENST00000335459 ^ ^	1	-0.186	-0.773	-0.459	-0.32	-1.347	-0.22	-1.606	-1.224	-1.609	-1.271	0.22	-0.531	-0.484	-0.537	0.109	-0.898	-1.08	-0.724	-0.597	-0.278	-0.421	0.258	0.046	-0.508	0.668	-0.04	0.247	0.288	0.4	0.492	-0.866	-0.356	-0.645	0.016	0.253	0.489	0.256	0.37	0.425	0.829	0.843	1.07	0.834	0.103	0.21	-0.226	0.447
AGI_HUM1_OLIGO_A_23_P202520	687935 ^ ABLIM1 ^ Actin binding LIM protein 1 ^ Hs.438236 ^ NM_001003408 ^ ^ ENSG00000099204	1	-0.1185	-0.5645	-0.6445	-0.3825	-0.7195	-0.3005	-1.1585	-1.1155	-0.8315	-0.6375	-0.1165	-0.5565	-0.3685	-0.5515	-0.4535	-0.5285	-0.4985	-0.1815	-0.3335	-0.3195	0.0185	0.0845	0.1055	-0.3565	0.1935	0.0315	-0.0345	0.0655	0.2305	0.2925	0.1615	-0.0665	-0.4865	0.0785	-0.0185	0.4695	0.0215	0.1605	0.2315	0.5945	0.5275	0.4155	0.3165	-0.0185	0.1825	0.2895	0.3705
AGI_HUM1_OLIGO_A_24_P20630	865744 ^ LEF1 ^ Lymphoid enhancer-binding factor 1 ^ Hs.125132 ^ NM_016269 ^ ^	1	-0.066	-0.176	-0.899	-0.016	-1.027	-0.672	-1.73	-1.282	-1.532	-1.09	0.003	-0.85	-0.474	-0.145	-0.626	-0.347	-1.597	-0.742	-0.543	-0.701	-0.153	0.291	0.09	-0.478	0.533	0.168	-0.068	0.131	0.654	0.283	0.253	-0.052	-0.743	0.155	0.181	0.635	0.376	0.827	0.828	0.652	0.837	0.716	0.588	0.173	-0.003	0.13	0.048
AGI_HUM1_OLIGO_A_23_P362183	773730 ^ SAMD6 ^ Sterile alpha motif domain containing 6 ^ Hs.406890 ^ NM_173551 ^ ^	1	-0.15	-0.181	-0.917	-0.244	-0.271	-0.751	-1.25	-0.971	-1.239	-0.72	-0.236	-0.584	-0.366	0.004	-0.435	-0.43	-0.571	-0.498	-0.311	-0.283	-0.074	-0.137	-0.004	-0.354	-0.052	0.349	0.408	0.317	0.19	0.179	0.06	0.188	-0.19	-0.242	0.05	0.433	0.243	0.442	0.427	0.651	0.669	1.036	0.503	0.118	0.54	0.514	0.843
AGI_HUM1_OLIGO_A_23_P210176	684733 ^ ITGA6 ^ Integrin, alpha 6 ^ Hs.133397 ^ NM_000210 ^ ^ ENSG00000091409	1	-0.098	-0.375	-0.812	-0.22	-0.996	-0.571	-1.55	-1.134	-1.033	-0.827	0.001	-0.898	-0.471	-0.166	-0.167	-0.317	-0.617	-0.463	-0.799	-0.628	-0.213	-0.051	-0.372	-0.687	0.102	0.199	0.195	0.191	-0.001	0.369	0.094	-0.118	-0.355	0.299	0.274	0.485	0.091	0.692	0.764	0.91	0.921	1.177	0.883	0.171	0.153	0.771	0.505
AGI_HUM1_OLIGO_A_23_P205738	690334 ^ BCL11B ^ B-cell CLL/lymphoma 11B (zinc finger protein) ^ Hs.510396 ^ NM_138576 ^ ^ ENSG00000127152	1	-0.1765	-0.2275	-1.0865	-0.4475	-0.9395	-0.4285	-1.4345	-1.1975	-1.4795	-0.5975	-0.2625	-0.6875	-0.1055	0.0985	-0.0095	-0.2475	-1.3425	-0.8935	-0.6655	-0.8445	0.1685	-0.2075	-0.0625	-0.2025	0.1715	-0.1415	0.0095	0.0875	0.2545	0.1635	0.0455	-0.5355	-0.3895	0.1905	0.9275	0.2045	0.2575	0.3555	0.5605	0.8625	0.7325	0.9175	0.6315	0.4715	0.2165	0.3495	0.4895
AGI_HUM1_OLIGO_A_23_P91991	689077 ^ MGC15763 ^ Hypothetical protein BC008322 ^ Hs.475602 ^ NM_138381 ^ ^ ENSG00000154814	1	-0.147	-0.231	-0.39	0.325	-0.556	-0.427	-1.034	-0.687	-1.321	-0.745	-0.174	-0.681	-0.374	-0.243	-0.428	-0.232	-0.894	-0.645	-0.851	-0.868	-0.107	0.288	-0.226	-0.335	0.598	0.088	0.037	0.091	-0.276	0.125	0.073	-0.325	-0.176	0.202	0.117	0.203	0.194	0.679	0.498	0.508	1.006	0.941	1.169	0.594	0.348	-0.037	0.568
AGI_HUM1_OLIGO_A_23_P259741	695926 ^ SATB1 ^ Special AT-rich sequence binding protein 1 (binds to nuclear matrix/scaffold-associating DNA's) ^ Hs.517717 ^ NM_002971 ^ ^	1	0.0345	-0.3945	-0.4855	-0.2645	-0.5465	-0.1815	-0.6045	-0.8515	-0.7595	-0.7165	0.3215	-0.6895	-0.2465	-0.1725	-0.2885	-0.2205	-0.5605	-0.1775	-0.9125	-0.8605	-0.2345	-0.1995	0.0145	-0.0145	0.0385	-0.1275	0.1105	0.3595	0.0275	0.3755	-0.1325	-0.3465	-0.2865	0.6555	0.5045	0.3485	0.2725	0.3715	0.1275	0.7955	0.7105	1.0545	0.3855	0.0635	0.5555	0.4975	1.1325
AGI_HUM1_OLIGO_A_23_P431591	857884 ^ ^ ^ ^ NM_001014279 ^ ^	1	0.076	-0.274	-0.329	-0.349	-0.359	-0.731	-0.885	-0.894	-1.264	-1.07	-0.127	-0.318	-0.333	-0.206	-0.02	-0.726	-0.461	0.098	-0.176	-0.397	-0.4	0.018	-0.265	-0.463	0.125	0.213	0.316	0.145	0.167	0.201	0.507	-0.203	-0.167	0.051	0.228	0.172	-0.058	0.52	0.371	0.117	0.192	0.15	0.261	-0.274	0.026	0.446	-0.018
AGI_HUM1_OLIGO_A_23_P103361	687683 ^ LCK ^ Lymphocyte-specific protein tyrosine kinase ^ Hs.470627 ^ NM_005356 ^ ^ ENSG00000182866	1	0.01	0	-0.45	-0.45	-0.83	-0.72	-1.31	-1.47	-1.68	-0.72	-0.45	-0.06	-0.33	-0.51	0.07	-0.23	-0.7	-0.54	0.34	-0.01	-0.71	-0.26	0.05	-0.08	0.2	-0.13	0.15	-0.35	0.36	0.37	0.32	-0.25	-0.07	0	-0.26	-0.03	0.13	0.13	0.53	0.25	0.45	0.2	0.44	0.31	0.32	0.22	0.58
AGI_HUM1_OLIGO_A_23_P50775	683996 ^ LRFN3 ^ Leucine rich repeat and fibronectin type III domain containing 3 ^ Hs.143792 ^ NM_024509 ^ ^ ENSG00000126243	1	0.1935	-0.1095	-0.6755	-0.3325	-0.9035	-0.9705	-1.3345	-1.3545	-1.6035	-0.8605	-0.5325	-0.7415	-0.2225	-0.0525	-0.0335	-0.1225	-1.4925	-1.0535	-0.1555	-0.1665	-0.2455	-0.3455	0.1805	-0.3115	0.4335	-0.0395	0.1695	-0.0575	0.5555	0.4025	0.3375	-0.0415	-0.0985	0.0755	0.1885	0.0565	-0.0335	0.4825	0.6335	0.2865	0.5455	0.2125	0.5145	0.3605	0.0995	0.7505	0.3125
AGI_HUM1_OLIGO_A_23_P51187	693070 ^ PRKCZ ^ Protein kinase C, zeta ^ Hs.496255 ^ NM_002744 ^ ^	1	-0.043	-0.331	-0.438	-0.197	-0.659	-0.467	-0.711	-0.929	-1.068	-0.314	-0.182	-0.424	0.114	0.104	-0.15	0.106	-0.583	-0.505	0.11	-0.338	-0.062	-0.06	-0.103	0.368	-0.081	0.11	0.112	-0.097	0.019	0.238	0.443	-0.136	0.056	-0.125	-0.019	-0.122	-0.079	0.121	0.159	0.062	0.162	0.342	0.274	0.332	0.486	0.307	0.276
AGI_HUM1_OLIGO_A_23_P100730	689630 ^ SCAP1 ^ Src family associated phosphoprotein 1 ^ Hs.316931 ^ NM_003726 ^ ^ ENSG00000141293	1	0.184	-0.448	-0.35	0.01	-1.305	-0.537	-0.955	-0.815	-1.213	-0.816	-0.29	-0.534	-0.711	-0.355	0.048	-0.489	-0.101	0.026	-0.4	-0.337	0.161	-0.218	-0.164	-0.223	0.153	-0.306	0.067	-0.01	-0.146	0.38	-0.282	0.215	-0.374	0.122	0.795	-0.206	0.321	0.12	0.086	0.342	0.403	-0.262	0.443	0.499	0.055	0.298	0.594
AGI_HUM1_OLIGO_A_23_P205567	690728 ^ PRKCH ^ Protein kinase C, eta ^ Hs.333907 ^ NM_006255 ^ ^ ENSG00000027075	1	0.0065	-0.1465	-0.6745	-0.0055	-0.7645	-0.6055	-0.5555	-0.7755	-0.9485	-0.4265	-0.3205	-0.4405	-0.2715	-0.3455	0.0265	-0.8775	0.0895	0.0875	0.0185	-0.2655	-0.1795	-0.4035	-0.1775	-0.3635	0.0575	-0.2885	-0.0015	-0.2375	0.2505	0.3345	-0.4375	0.1565	0.1575	-0.0345	0.2595	-0.2955	0.2385	0.0015	0.0965	0.0145	0.0525	0.3715	0.2125	0.2765	0.0755	0.3825	0.7235
AGI_HUM1_OLIGO_A_23_P120227	693578 ^ LBH ^ Likely ortholog of mouse limb-bud and heart gene ^ Hs.468044 ^ NM_030915 ^ ^ ENSG00000171069	1	0.076	-0.76	-0.52	-0.155	-0.933	-0.517	-0.859	-0.776	-0.901	-0.155	-0.359	-0.632	0.066	-0.342	-0.035	-1.089	-0.045	-0.343	-0.174	-0.921	0.078	0.095	0.032	-0.15	-0.137	-0.237	0.017	0.012	0.31	0.044	-0.246	-0.871	0.144	0.093	0.306	0.178	0.359	0.272	0.061	-0.013	0.195	0.09	0.473	0.391	-0.035	0.082	0.267
AGI_HUM1_OLIGO_A_23_P354827	772623 ^ ZNF550 ^ Zinc finger protein 550 ^ Hs.180257 ^ BC053858 ^ ^	1	0.032	-0.029		-0.167	-0.704	-1.206	-0.692	-0.686	-0.861	-0.651	-0.272	-0.086	-0.058	-0.231	-0.557	-0.751	-0.797	-0.701	-0.163	-1.161	0.062	0.159	0.065	0.031	0.607	0.015	0.51	0.025	0.087	0	0.02	-0.702	-0.09	0.339	-0.122	0.307	0.371	0.586	0.51	0.327	0.283	-0.07	-0.072	-0.163	0.047	0.838	-0.017
AGI_HUM1_OLIGO_A_23_P90696	870388 ^ TRIB2 ^ Tribbles homolog 2 (Drosophila) ^ Hs.467751 ^ NM_021643 ^ ^	1	-0.326	-0.422	-0.656	0.469	-0.518	-0.634	-0.745	-0.997	-0.671	-0.351	-0.077	-0.228	-0.109	-0.151	-0.185	-0.469	-0.425	-0.559	-0.472	-0.556	0.443	0.262	0.077	0.287	0.309	0.421	0.328	-0.448	-0.542	0.363	-0.191	-0.666	-0.431	0.248	0.214	0.297	0.209	0.449	0.332	-0.086	0.497	0.246	0.812	0.58	0.293	0.415	0.532
AGI_HUM1_OLIGO_A_23_P55682	683723 ^ FLJ12895 ^ Hypothetical protein FLJ12895 ^ Hs.235390 ^ NM_023926 ^ ^ ENSG00000121413	1	-0.0195	-1.3105	-0.7545	0.1715	-0.5685	-0.6125	-0.9035	-1.0065	-0.9335	-0.4425	-0.0935	-0.4245	0.3685	-0.2465	-0.6715	-0.8465	-0.1945	-0.2575	-0.3925	-0.6855	0.3015	-0.1135	0.0785	-0.6565	0.1835	0.1285	0.3095	-0.1155	0.2275	0.2435	-0.0585	0.1575	-0.4035	0.1955	0.3205	0.3285	0.0745	0.1705	0.2485	0.0475	0.6155	0.4735	0.9695	0.9735	0.4965	0.8145	0.0195
AGI_HUM1_OLIGO_A_23_P90419	687438 ^ PBX4 ^ Pre-B-cell leukemia transcription factor 4 ^ Hs.466257 ^ NM_025245 ^ ^	1	0.065	-0.476		-0.297	-0.65				-1.187	-0.506	-0.322	-0.701	-0.078	-0.001	0.238	-0.541	-0.753		-0.171	-0.889	0.051	-0.255	0.026	0.245	-0.045	-0.323	0.151	0.417	-0.423	0.865	-0.248	-0.239	-0.365	0	0.182	-0.207	-0.239	0.084	-0.187	0.25	0.227	0.383	0.079	0.299	0.539	0.431	0.733
AGI_HUM1_OLIGO_A_24_P342150	846912 ^ GABPB2 ^ GA binding protein transcription factor, beta subunit 2, 47kDa ^ Hs.511316 ^ BC004103 ^ ^	1	0.0015	-0.2775		-0.3415	-0.1435		-0.1835	-0.2575	-0.8805	-0.1065	-0.0015	-0.3915	-0.1955	-0.1575	-0.2375	-0.6055	-0.8235	-0.0665	-0.0535	-0.4425	0.0725	-0.0865	0.1915	-0.0295	0.4635	0.0225	0.0655	0.1075	-0.2575	0.4585	0.1795	-0.1275	-0.3555	0.1385	0.1945	0.2765	0.2055	-0.1885	-0.0015	0.3065	0.1795	0.6265	0.3045	0.0895	0.7565	0.2205	0.5715
AGI_HUM1_OLIGO_A_23_P63128	691127 ^ FLJ14124 ^ Hypothetical protein FLJ14124 ^ Hs.130205 ^ AK024186 ^ ^ ENSG00000185732	1	0.018	-0.469		-0.769	-0.251	-0.025	-0.611	-0.643	-1.063	-0.631	-0.43	-0.826	-0.36	-0.026	-0.397	-0.745	-0.094	-0.728	0.331	-0.039	0.165	-0.266	0.021	-0.195	0.376	-0.168	0.161	0.135	0.363	0.306	-0.394	-0.146	-0.338	0.522	0	0.678	-0.122	0.173	0.329	0.64	0.612	0.777	0.513	0.268	0.219	0.317	0.967
AGI_HUM1_OLIGO_A_23_P420873	845739 ^ NR1D1 ^ Nuclear receptor subfamily 1, group D, member 1 ^ Hs.276916 ^ NM_021724 ^ ^	1	-0.5275	-0.9045	-0.8975	-1.2765	0.0215	0.1565	-1.0575	-1.5965	-1.3805	-0.2335	-0.0985	-0.7775	-0.3325	-0.0885	-0.0735	-0.2875	-0.0855	-0.0335	0.3515	-0.0785	-0.0175	-0.1175	0.4425	-0.5235	0.3165	-0.2235	-0.0705	1.3165	-0.1065	0.3195	-0.2215	0.7905	-0.4825	-0.0035	0.0245	0.5095	0.0035	0.4345	0.3815	1.6795	0.1035	1.1505	0.1895	0.6125	0.9055	0.4265	1.3915
AGI_HUM1_OLIGO_A_24_P813520	847324 ^ ATF7IP2 ^ Activating transcription factor 7 interacting protein 2 ^ Hs.513343 ^ CR626222 ^ ^	1	-0.536	-1.105		-0.588	-0.314		-1.273	-1.359	-1.469		0.08	-0.805		-0.403	0.555	-1.216	-0.049	-0.381	0.184	-0.353	0.058	-0.118	-0.222	-0.757	0.156	-0.217	-0.465	0.8	-0.767	0.713	-0.256	0.294	-0.827	-0.084	-0.094	0.086	-0.407	0.328	0.049	1.28	0.948	1.646	0.987	0.297	0.859	0.066	1.716
AGI_HUM1_OLIGO_A_23_P411431	869409 ^ ^ ^ ^ ENST00000282366 ^ ^	1	0.005	-0.899		-0.562			-1.264	-1.206	-0.978	-0.576	-0.219	-0.144	-0.21	-0.376	-0.361	-1.125	-0.809	-0.499	-0.288	-0.435	-0.264	-0.161	-0.177	0.051	0.173	-0.436	-0.157	0	0.154	0.37	-0.461	-0.597	-0.387	0.2	0.062	0.195	0.123	0.554	0.417	0.137	0.294	0.332	0.424	0.206	0.597	0.384	0.726
AGI_HUM1_OLIGO_A_24_P301146	859558 ^ LMO7 ^ LIM domain 7 ^ Hs.207631 ^ NM_005358 ^ ^	1	-0.006	-0.42		-0.73	-0.45	-0.887	-1.015	-1.251	-0.942	-0.893	-0.039	0	-0.061	-0.263	-0.827	-0.754	-0.817	-1.083	0.205	0.402	0.136	-0.155	0.015	-0.406	0.433	-0.457	-0.199	0.032	0.811	0.782	-0.614	-0.631	-0.688	0.093	-0.151	0.168	0.066	1.009	0.646	1.082	0.148	0.12	0.301	-0.005	0.154	0.307	0.034
AGI_HUM1_OLIGO_A_23_P398294	861827 ^ HIP1R ^ Huntingtin interacting protein-1-related ^ Hs.524815 ^ NM_003959 ^ ^	1	0.0555	-0.9965	-0.6915	-0.8095	-0.2375	-0.8585	-1.0695	-1.5455	-0.8245	-0.3105	-0.4625	-0.9795	-0.0045	-0.8695	-0.2615	-1.0135	-0.1885	-0.0325	0.2035	-0.3405	0.1565	-0.2845	0.4755	0.4425	0.0185	-0.0215	-0.2255	0.1385	0.2295	0.4155	-0.1515	0.2655	-0.2895	0.2035	0.0085	0.0835	-0.0735	0.2705	0.4215	0.5985	0.3905	0.5295	0.2565	0.2295	0.6955	1.0265	0.8555
AGI_HUM1_OLIGO_A_24_P926125	861540 ^ ^ ^ ^ BC041879 ^ ^	1	-0.377	-0.779	0.034	-0.445	-0.346	-0.316	-0.614	-0.845	-0.747	-0.644	-0.048	0.104	-0.193	-0.311	-0.352	-0.16	-0.477	-0.158	0.111	0.262	0.091	-0.03	0.386	0.369	0.415	-0.363	0.341	0	0.459	0.417	-0.024	-0.097	-0.3	0.342	-0.133	0.104	-0.035	0.238	0.683	0.44	0.165	0.78	-0.059	0.038	0.59	0.148	0.357
AGI_HUM1_OLIGO_A_23_P80278	687624 ^ SFI1 ^ Homolog of yeast Sfi1 ^ Hs.62209 ^ NM_001007467 ^ ^ ENSG00000133450	1	-0.1095	-0.6615	-0.7195	-0.4905	-0.4405	-0.7585	-0.9265	-1.1125	-0.9595	-0.6885	-0.3125	-0.3795	-0.0905	-0.0885	-0.3195	0.0415	-0.5855	-0.2235	0.4545	0.0725	-0.1065	-0.4565	0.0615	0.4055	0.2105	-0.0985	0.2955	0.0555	0.5875	0.5775	0.3105	0.3195	-0.3595	0.1985	-0.1095	-0.1205	0.0305	-0.0055	0.4425	0.4155	0.7255	0.7265	0.4755	-0.1575	0.5925	0.2395	0.5115
AGI_HUM1_OLIGO_A_23_P45517	697119 ^ PR48 ^ Protein phosphatase 2A 48 kDa regulatory subunit ^ Hs.124942 ^ NM_013239 ^ ^ ENSG00000167393	1	-0.3235	0.0435	-0.4275	-0.3585	-0.3155	-0.2375	-0.5515	-1.1765	-0.7095	-0.6925	0.0855	0.4025	-0.1315	-0.4645	-0.1445	-0.6085	-0.3685	-0.4795	0.4645	0.3455	-0.4015	-0.1255	0.3815	0.5475	0.1105	-0.2825	0.1595	-0.3405	0.4655	0.3315	-0.6915	-0.5265	-0.3955	0.1825	-0.3075	0.1355	-0.1135	0.0825	0.6375	0.2955	0.1325	0.7145	-0.2135	0.1285	0.4285	0.0255	0.2725
AGI_HUM1_OLIGO_A_24_P926960	857404 ^ EGFL3 ^ EGF-like-domain, multiple 3 ^ Hs.56186 ^ NM_001409 ^ ^	1		-0.264		-0.745		-0.662		-1.214	-0.707	-0.666	-0.696	-0.065	-0.085	0.048	-0.385	-0.064	-1.259		0.086	-0.147	0.401	-0.155	0.652	-0.458	0.621	-0.127			0.264	-0.047	0.19	-0.58	-0.45	0.072	0.047		-0.089	0.289	0.088	0.122	0.522	0.633	0.65	0.873	0.409	-0.224	-0.174
AGI_HUM1_OLIGO_A_23_P368934	857968 ^ KIAA1545 ^ KIAA1545 protein ^ Hs.411138 ^ AB046765 ^ ^	1	-0.1605	-0.3895	-0.6705	-0.5315	-0.0945	-0.5465	-0.3255	-0.6205	-0.0745	-0.5665	0.1395	0.2305	-0.4035	-0.1775	-0.3095	-0.5085	-0.3585	-0.4305	0.1035	-0.0265	0.3905	-0.2335	-0.0845	-0.0745	-0.1715	0.2535	0.2235	0.1425	-0.0965	0.0905	0.0165	0.1575	-0.6255	0.0105	0.0105	0.1795	0.1085	0.0895	-0.2975	0.3975	0.1585	0.1595	0.3695	0.0625	-0.0125	0.2245	0.1705
AGI_HUM1_OLIGO_A_23_P144274	687609 ^ MARLIN1 ^ Multiple coiled-coil GABABR1-binding protein ^ Hs.479066 ^ NM_144720 ^ ^ ENSG00000152969	1	-0.4	0.357	0.068	-0.887	-0.157	-0.735	-0.721	-0.569	-0.675	-0.274	-0.878	-0.666	0.403	0.207	0.419	-0.362	-0.044	0.064	0.692	0	0.186	-0.718	-1.04	-0.833	-0.766	0.045	-0.082	0.002	0.398	-0.275		-0.079	0.291	0.808	0.098	-1.095	0.823	-0.519	-0.59	-1.371	-0.367	-0.625	-0.965	0.503	0.672	0.545	1.346
AGI_HUM1_OLIGO_A_32_P194563	842588 ^ ^ ^ ^ THC2281660 ^ ^	1	-0.1955	-0.0185		-0.9835	0.3295				-0.4025	-1.0245	-0.4075	-0.2745	0.0275	0.3485	0.0085	-0.4355	0.1245	-0.0895	0.3405	-0.0655	0.2535	-0.0755	0.2315	-0.3985	-0.3265	-0.3795	-0.2065	0.3385	-0.2885	0.0865	-0.1305	0.2645	-0.0995	0.0125	0.2225	-0.2795	-0.0085	-0.0675	-0.4165	0.3155	-0.6875	0.3695	-0.6075	0.0775	0.6035	0.6125	0.4635
AGI_HUM1_OLIGO_A_23_P129466	681599 ^ ATF7IP2 ^ Activating transcription factor 7 interacting protein 2 ^ Hs.513343 ^ NM_024997 ^ ^ ENSG00000166669	1	0.205	-0.038		-0.354	-0.676	-0.891	-0.938	-0.31	-0.726	0	-0.233	-0.099	-0.141	0.191	-0.008	-0.391	-0.24	-0.628	0.238	-0.002	0.117	-0.455	-0.356	0.127	0.105	-0.096	0.099	-0.441	0.69	-0.258	0.154	-0.122	-0.338	0.182	0.419	-0.004	0.365	0.141	-0.068	-0.254	0.128	0.003	0.375	0.426	0.761	0.467	0.146
AGI_HUM1_OLIGO_A_23_P26124	695668 ^ RORA ^ RAR-related orphan receptor A ^ Hs.200050 ^ NM_134260 ^ ^ ENSG00000069667	1	0.178	0.673		-0.724	-0.534		-0.584		-1.012	-0.464	-0.968	-0.676	-0.011	0.753	0	-0.718	-0.186	-0.183	0.09	-0.637	-0.105	-0.491	-0.552	0.071	0.604	-0.584	0.105	0.344	-0.239	0.237	-0.716	-0.632	0.535	0.781	0.364	-0.099	0.414	-0.002	-0.215	-0.245	0.215	-0.233	0.346	0.491	1.058	0.651	1.59
AGI_HUM1_OLIGO_A_32_P7721	853513 ^ LOC283666 ^ Hypothetical protein LOC283666 ^ Hs.512943 ^ BC048264 ^ ^	1	-0.208	0.025		0.273	-1.259		-0.669	-0.812	-1.283	-0.633	-0.981	-1.132	0.509	0.504	-0.253	-0.213	-0.591	-0.502	-1.044	-1.256	0.096	-0.646	-0.334	-0.074	0.232	-0.57	0.359	-0.504	-0.513	0.045		-0.477	0.652	0.52	0	-0.123	0.092	0.13	0.338	-0.396	-0.053	0.083	0.98	1.087	0.61	0.843	0.646
AGI_HUM1_OLIGO_A_23_P171074	692366 ^ ITM2A ^ Integral membrane protein 2A ^ Hs.17109 ^ NM_004867 ^ ^ ENSG00000078596	1	-0.0145	0.1415	-0.9055	-0.2905	-0.8205	-0.8655	-0.8015	-0.7245	-0.7855	-0.2665	-0.9025	-0.6625	-0.1885	0.1875	0.1955	0.0115	-0.4885	-0.7275	-0.2835	-0.3515	-0.8595	-0.6955	-0.0775	-0.5565	0.2915	-0.4635	0.4765	0.0685	-0.4155	0.4145	0.2775	-0.2575	-0.0865	0.5955	0.3175	-0.0105	0.1365	0.5035	0.0015	0.6185	0.3035	0.5965	0.3525	0.1505	-0.0015	0.3925	0.9775
AGI_HUM1_OLIGO_A_23_P78018	688129 ^ ABCA5 ^ ATP-binding cassette, sub-family A (ABC1), member 5 ^ Hs.421474 ^ NM_018672 ^ ^ ENSG00000154265	1	0.02	-0.202	-0.775	-0.343	-0.786	-0.353	-1.161	-0.725	-0.7	-0.149	-0.619	-0.177	0.309	0.139	-0.027	0.021	-0.353	-0.093	-0.177	-0.572	0.369	-0.324	-0.099	-0.348	0.161	-0.077	0.1	0.037	0.288	-0.159	-0.454	0.359	0.033	0.243	-0.21	0.034	0.221	0.409	-0.232	0.045	0.137	-0.117	0.409	-0.002	0.002	0.828	0.09
AGI_HUM1_OLIGO_A_23_P336198	854678 ^ GLCCI1 ^ Glucocorticoid induced transcript 1 ^ Hs.131673 ^ NM_138426 ^ ^	1	0.044	0.002	-1.071	-0.284	-0.497	-0.88	-0.633	-0.669	-0.498	-0.547	-0.45	-0.559	-0.038	0.01	-0.179	-0.575	0.051	0.576	-0.29	-0.715	0.38	-0.241	-0.232	0.313	0.132	-0.013	-0.086	-0.096	0.187	-0.182	-0.152	0.004	0.313	0.527	0.359	-0.219	0.368	0.594	-0.026	-0.108	0.039	-0.022	0.057	0.194	0.347	1.203	0.613
AGI_HUM1_OLIGO_A_23_P82402	689756 ^ GLCCI1 ^ Glucocorticoid induced transcript 1 ^ Hs.131673 ^ NM_138426 ^ ^ ENSG00000106415	1	-0.0825	-0.5165	-1.0285	-0.4235	-0.4765	-0.9495	-0.9535	-0.8385	-0.3625	-0.3465	-0.7255	-0.2925	0.2395	0.0905	-0.1585	-0.2805	0.0005	0.1925	0.2605	-0.0415	0.4035	-0.3425	-0.1975	0.6035	-0.0005	-0.1305	-0.1625	-0.1985	0.1495	-0.3275	-0.0495	0.1285	0.6125	0.3025	0.1715	-0.3755	0.1985	0.0705	-0.2235	-0.1285	0.1655	0.3535	0.2575	0.2945	0.3585	1.0855	0.9735
AGI_HUM1_OLIGO_A_23_P122906	688004 ^ AUTS2 ^ Autism susceptibility candidate 2 ^ Hs.21631 ^ NM_015570 ^ ^	1	-0.1395	0.3235	-0.9965	-0.3855	-0.5215	-1.3845	-0.6265	-1.3125	-1.1105	0.0605	-0.8185	-0.2825	0.3615	0.1485	-0.2895	-0.1625	0.4485	0.3615	-0.4665	-0.3225	0.8425	-0.8145	-0.3125	-0.2475	-1.0525	-0.2635	-0.0475	-0.0315	-0.0615	-0.0565	0.1945	0.9585	0.5275	1.2865	0.5185	-0.2625	1.1895	0.3465	0.2615	0.0315	-0.1635	-0.0355	-0.1645	0.5195	1.4275	1.8575	1.3945
AGI_HUM1_OLIGO_A_23_P43157	685207 ^ MYBL1 ^ V-myb myeloblastosis viral oncogene homolog (avian)-like 1 ^ Hs.445898 ^ X66087 ^ ^	1	-0.203	0.092	-1.418	-0.301	-0.724	-1.111	-0.674	-1.811	-1.579	-0.667	-0.654	-0.51	0.751	-0.178	-0.848	-0.364	0.508	0.944	-0.01	-0.057	1.219	-0.544	-0.323	-0.439	-0.143	0.027	0.718	0.07	0.355	0.01	-0.407	0.714	0.781	0.596	0.1	-0.626	0.822	-0.127	-0.335	-0.607	0.187	-0.096	-0.021	0.569	1.127	1.321	0.7
AGI_HUM1_OLIGO_A_23_P334218	774646 ^ MGC21654 ^ Unknown MGC21654 product ^ Hs.492716 ^ NM_145647 ^ ^	1	-0.1575	0.0215	-0.5975	-0.1265	-0.7175	-0.5125	-0.4555	-0.4195	-0.5665	-0.4305	-0.2885	0.0905	0.0065	0.1435	-0.4455	-0.0935	0.1215	0.3685	-0.0795	-0.2195	0.2505	-0.1935	-0.0385	-0.2175	0.2385	-0.1165	-0.0785	-0.1855	0.2945	-0.4255	-0.5465	0.0545	0.2875	0.2725	0.4305	-0.2215	0.3455	0.1825	-0.0065	-0.7435	-0.1115	-0.4795	0.1155	0.1555	0.3525	1.3115	0.2535
AGI_HUM1_OLIGO_A_23_P70318	695656 ^ ENPP4 ^ Ectonucleotide pyrophosphatase/phosphodiesterase 4 (putative function) ^ Hs.54037 ^ NM_014936 ^ ^ ENSG00000001561	1	0.359	0.165		0.174	-0.828		-0.006	-0.415	-0.913	-0.178	-0.823	-0.265	0.041	0.33	-0.2	-0.751	-0.292	0.433	-0.698	-0.453	0.006	-0.252	-0.328	-0.195	0.17	-0.257	-0.288	-0.4	0.246	-0.116	-0.346	-0.36	0.697	0.5	0.463	-0.585	0.529	0.09	0.007	-0.728	-0.052	-0.223	0.397	0.535	0.211	1.347	0.813
AGI_HUM1_OLIGO_A_32_P114284	844069 ^ ^ MRNA; cDNA DKFZp586O0724 (from clone DKFZp586O0724) ^ Hs.159115 ^ BF508144 ^ ^	1	0.313	0.187		-0.003			-0.536	-1.553	-0.528	-0.745	-1.146	-0.737	0.526	-0.08	-0.124	-1.027	0.196	0.564	-0.45	-1.102	0.261	-0.652	-0.556	-0.274	0.145	-0.958	-0.006	-0.392	-0.471	-0.127		0.036	-0.211	0.729	0.738	0.003	0.48	0.443	0.199	-0.419	-0.711	-0.824	0.143	0.983	-0.022	1.38	0.721
AGI_HUM1_OLIGO_A_23_P218058	688680 ^ KLRC4 ^ Killer cell lectin-like receptor subfamily C, member 4 ^ Hs.268510 ^ NM_013431 ^ ^ ENSG00000121373	1	0.3165	0.4865	-1.5655	0.0235	-0.8285	-0.8615	-0.0235	-1.5525	-0.7765	-0.2495	-1.1185	-0.7265	0.1805	-0.4625	0.3355	-1.1825	1.3595	1.1425	-0.3695	-0.2575	0.5475	-0.0395	-0.9485	0.1675	-1.0445	-0.3885	0.0605	0.1985	0.3815	-0.0825		-0.4155		0.7445	0.4095	-0.9225	-0.1885	-0.0075	-0.0135	-0.3345	-0.3885	-0.7205	0.0075	0.7405	0.5125	0.9135	0.9755
AGI_HUM1_OLIGO_A_23_P157495	684786 ^ PPP3CC ^ Protein phosphatase 3 (formerly 2B), catalytic subunit, gamma isoform (calcineurin A gamma) ^ Hs.149413 ^ NM_005605 ^ ^	1	-0.202	-0.002	-0.926	-0.282	-0.347	-0.324	-0.568	-0.315	-0.722	-0.277	-0.296	-0.602	-0.093	-0.483	0.046	-0.661	-0.299	-0.183	-0.075	-0.852	0.23	-0.152	0.035	-0.119	0.002	0.147	-0.035	0.425	-0.64	-0.156	-0.118	0.392	0.122	0.168	0.293	0.099	0.039	0.193	0.127	-1.047	0.067	0.452	0.31	0.314	0.154	0.702	0.899
AGI_HUM1_OLIGO_A_23_P200866	682764 ^ STMN1 ^ Stathmin 1/oncoprotein 18 ^ Hs.209983 ^ NM_203401 ^ ^ ENSG00000117632	1	-0.228	0.094	-0.8	-0.219	0.125	-0.796	-0.436	0.042	-0.315	-0.768	-0.209	0.205	-0.146	-0.186	0.014	-0.012	-0.748	-0.058	-0.183	0.136	-0.252	0.092	-0.253	-0.089	0.008	-0.105	-0.276	-0.262	0.012	-0.229	0.161	-0.165	-0.215	0.166	0.338	0.058	0.299	0.735	0.322	0.196	0.022	-0.046	-0.008	0.28	-0.15	0.206	1.072
AGI_HUM1_OLIGO_A_23_P207014	681638 ^ RAD51C ^ RAD51 homolog C (S. cerevisiae) ^ Hs.412587 ^ NM_002876 ^ ^ ENSG00000108384	1	-0.328	0.052	-0.545	0.252	-0.303	-0.282	-0.273	-0.32	0.061	-0.524	-0.478	-0.159	0.013	0.147	-0.075	-0.236	-0.118	-0.148	0.177	0.106	-0.155	-0.284	-0.201	-0.06	-0.061	-0.072	-0.167	-0.022	0.245	-0.137	-0.13	0.332	0.22	-0.158	-0.128	0.012	0.05	0.202	-0.009	-0.113	0.067	0.286	0.16	0.087	0.583	0.29	0.705
AGI_HUM1_OLIGO_A_23_P147025	681110 ^ RAB33A ^ RAB33A, member RAS oncogene family ^ Hs.56294 ^ NM_004794 ^ ^ ENSG00000134594	1	0.2055	0.5425	0.0565	-0.1645	-0.5935		-0.6065	-0.1975	-0.4805	-0.3575	-0.2435	-0.1815	-0.4275	0.0325	0.1975	-0.7525	-0.5305	0.1105	-0.2065	-0.2825	-0.4905	-0.4015	0.0565	0.0025	-0.0455	-0.6835	-0.1205		0.5145	-0.0825	0.3035	-1.1375	0.3185	0.2875	0.3875	-0.0025	0.1095	0.4015	0.3945	-0.6045	-0.0945	-0.0335	0.3575	-0.1035	-0.2555	0.7885	0.3205
AGI_HUM1_OLIGO_A_23_P158925	694724 ^ ^ ^ ^ NM_145290 ^ ^	1	-0.469	-0.585	-0.739	-0.774	-0.146	-1.727	-1.07	-1.68	-0.866	-1.643	-0.37	0.505	-0.077	-0.946	-0.556	-0.928	-0.12	-0.147	0.333	0.469	0.478	0.344	-0.357	-0.812	0.212	1.172	0.455	1.395	0.984	0.449		1.559	-0.277	-0.564	0.21	0	0.716	0.611	0.833	0	0.212	0.213	-0.274	-0.416	0.368	0.926	0.013
AGI_HUM1_OLIGO_A_23_P88522	687474 ^ NMB ^ Neuromedin B ^ Hs.386470 ^ NM_021077 ^ ^ ENSG00000177279	1	-0.3725	-0.2025	-0.6965	-0.3625	-0.1985	-0.3835	-0.5335	-1.2895	-0.9735	-0.5855	0.1565	-0.1465	-0.2975	-0.2125	-0.3215	-0.4245	-0.0365	0.3415	0.3005	0.5835	0.0365	-0.2345	-0.1035	-0.1095	-0.1425	0.0535	-0.3865	0.2485	0.3985	0.2925	-0.1905	0.8615	0.1505	-0.0565	0.1745	-0.2955	0.2045	0.0395	0.0375	0.1275	-0.1595	0.4395	-0.4005	-0.0675	0.3995	0.7515	0.1005
AGI_HUM1_OLIGO_A_23_P202881	693937 ^ FEZ1 ^ Fasciculation and elongation protein zeta 1 (zygin I) ^ Hs.224008 ^ NM_005103 ^ ^ ENSG00000149557	1	-0.406	-0.593	-2.734	-0.563	-0.673	-1.295	-1.23	-0.851	-1.244	-0.744	-0.056	0.138	-0.192	-0.504	-0.122	-1.067	0.598	0.036	-0.036	0.212	0.282	0.284	-0.552	0.073	0.47	0.593	0.465	0.666	0.204	0.469	-1.621	0.356	0.225	-1.289	-0.082	0.268	0.608	-0.041	-0.632	-1.38	-0.13	1.048	-0.138	0.087	0.554	1.398	0.134
AGI_HUM1_OLIGO_A_23_P25121	684453 ^ FKBP11 ^ FK506 binding protein 11, 19 kDa ^ Hs.438695 ^ NM_016594 ^ ^ ENSG00000134285	1	-0.646	-0.934	-0.326	-0.465	-0.159	-0.5	-0.624	-0.256	-0.7	-0.246	-0.404	-0.22	0.342	-0.066	0.044	-0.394	0.174	0.09	0.592	-0.007	-0.087	0.033	-0.158	0.525	0.065	-0.101	0.12	-0.026	0.007	-0.063	-0.04	0.326	0.787	0.057	0.246	-0.288	-0.128	-0.014	-0.095	-0.223	0.153	0.355	0.028	0.229	0.281	0.553	0.724
AGI_HUM1_OLIGO_A_24_P206047	857286 ^ SLC25A4 ^ Solute carrier family 25 (mitochondrial carrier; adenine nucleotide translocator), member 4 ^ Hs.246506 ^ NM_001151 ^ ^	1	-0.265	-0.137	-0.365	-0.356	-0.311	-0.772	-0.388	-0.847	-0.518	-0.373	-0.685	0.422	0.335	-0.307	0.053	-0.552	0.146	-0.06	0.582	0.54	-0.041	0.202	0.1	0.345	-0.155	0.393	-0.391	-0.574	0.693	-0.168	-0.469	-0.618	0.469	-0.288	-0.104	-0.017	0.135	0.334	0.129	-0.461	0.233	0.896	-0.099	0.109	0.334	0.517	0.022
AGI_HUM1_OLIGO_A_23_P57277	856324 ^ C21orf7 ^ Chromosome 21 open reading frame 7 ^ Hs.222802 ^ NM_020152 ^ ^	1	0.121	0.557		1.933	0.336		1.621		0.053	0.416	-1.011	0.636	0.127	-1.056	-0.553	-0.178	1.961	-0.396	1.514	-1.653	0.462	0.346	-0.456	-1.23	-0.911	-1.913	0	-0.189	-1.997	-0.518	-0.532	-1.28	-0.356	0.014	0.911	1.05	-0.168	-1.841	-0.668	-1.077	-1.21	-0.239	0.6	2.311	-0.378	-0.187	1.406
AGI_HUM1_OLIGO_A_23_P137248	681565 ^ PRKY ^ Protein kinase, Y-linked ^ Hs.546278 ^ NM_002760 ^ ^	1	-0.337	-0.016		0.241	0.005				0.309	0.255	-0.504	0.194	-0.189	0.48	0.282	-0.093	0.196	-0.171	-0.284	0.009	-0.231	-0.383	0.585	0.56	0.036	-0.857	-0.384	-0.287	-0.371	0.25	-0.84	-0.948	-0.188	-0.359	0.044	-0.071	-0.001	-0.639	-0.148	-0.665	-0.224	0.415	0.008	0.838	1.112	-0.633	1.035
AGI_HUM1_OLIGO_A_23_P213424	687025 ^ ENC1 ^ Ectodermal-neural cortex (with BTB-like domain) ^ Hs.104925 ^ NM_003633 ^ ^ ENSG00000171617	1	0.405	0.705	0.886	0.68	0.505	-0.031	0.948	0.927	0.614	1.002	0.363	0.281	0.755	0.867		0.922	-0.236	-0.097	-0.044	0.132	-0.078	0.328	-0.31	0.367	-0.715	-0.205	-0.151	-0.056	0.141	0.782	-0.657	-0.188	-0.147	-0.109	0.046	-0.584	0.974	-0.025	-0.591	0.132	0.113	-0.023	-0.616	0.35	-0.067	-0.047	1.876
AGI_HUM1_OLIGO_A_23_P370651	774996 ^ FAM13A1 ^ Family with sequence similarity 13, member A1 ^ Hs.97270 ^ NM_014883 ^ ^	1	0.332	0.075		1.575	-0.088	-0.046	0.517	0.293	0.447	0.725	0.421	-1.038	0.46	0.232	0.723	-0.349	0.268	0.608	-0.614	0.091	0.559	0.331	-0.644	-0.224	0	0.065	-0.073	-0.065	-0.067	0.449	-0.394	0.515	-0.187	0.32	0.349	0.35	-0.77	0.082	-0.089	0.242	0.475	-0.216	0.802	-0.563	-0.852	-0.389	-0.263
AGI_HUM1_OLIGO_A_23_P156953	866968 ^ IGF2R ^ Insulin-like growth factor 2 receptor ^ Hs.487062 ^ NM_000876 ^ ^	1	0.0915	0.1815	0.1215	0.4165	-0.2005	0.3665	0.3295	0.3045	0.5155	0.4375	-0.1045	-0.4475	0.1085	0.5535	0.4565	0.0875	0.2555	-0.0685	-0.6645	-0.5005	0.4205	-0.0355	-0.2545	-0.1225	-0.2055	-0.0635	-0.0855	-0.4805	-0.5135	-0.1605	-1.1045	0.1285	0.0775	0.1815	-0.1235	-0.2475	0.1325	-0.3535	-0.3355	0.0045	-0.2895	-0.1475	-0.0045	0.2905	-0.0075	0.2685	0.1335
AGI_HUM1_OLIGO_A_23_P203475	693722 ^ PRKCDBP ^ Protein kinase C, delta binding protein ^ Hs.434044 ^ NM_145040 ^ ^ ENSG00000182766	1	0.705	0.181	0.657	0.262	0.872	0.366	0.053	0.46	-0.145	-0.015	0.6	0.168	0.681	-0.022	0.375	0.015	0.316	0.443	-0.018	0.616	-0.248	0.825	-0.389	0.234	-0.792	0.116	0.179	-0.042	0.393	0.704	-0.339	1.642	-0.716	-0.886	0.093	0.425	-0.328	-0.75	0.175	-0.483	-1.095	-0.118	-1.206	-0.901	-0.447	-1.844	-1.347
AGI_HUM1_OLIGO_A_23_P410965	843263 ^ ^ ^ ^ NM_020888 ^ ^	1	0.1105	-0.1685	0.1595	0.2945	-0.1485	0.4465	0.3065	0.6135	0.6825	-0.1135	0.2265	0.2205	0.3455	0.2455	-0.2655	-0.0945	-0.4865	0.4835	0.2115	0.6945	-0.1145	0.2755	0.2115	0.6185	-0.3315	0.8065	0.3245	-0.0025	0.1625	-0.0575	-0.4515	1.6555	0.1315	-0.5675	-0.8085	0.0795	0.0025	0.0665	0.3195	0.2185	-0.0635	-0.4165	-0.2295	-1.1075	-0.3015	-0.7125	-1.0285
AGI_HUM1_OLIGO_A_23_P43175	684661 ^ SEPT10 ^ Septin 10 ^ Hs.469615 ^ NM_144710 ^ ^	1	0.13	0.424	-0.232	0.023	0.394	0.358	-0.169	0.626	0.356	-0.131	0.215	0.17	0.231	0.146	-0.469	-0.297	-0.238	0.128	-0.161	0.485	0.35	0.586	-0.077	-0.376	-0.023	1.056	0.264	0.138	0.586	0.308	-0.812	1.464	-0.074	-0.222	0.272	0.251	-0.585	0.337	0.557	-0.355	-0.771	-1.855	-0.764	-0.736	-0.551	-0.643	-1.567
AGI_HUM1_OLIGO_A_24_P935986	858836 ^ BCAT1 ^ Branched chain aminotransferase 1, cytosolic ^ Hs.438993 ^ NM_005504 ^ ^	1	0.104	0.857	0.547	0.618	1.166	0.052	0.007	0.462	0.205	0.581	-0.452	0.812	0.284	1.284	0.626	1.193	0.361	0.195	-0.432	0.438	0.942	0.505	-1.235	-0.643	-1.022	-0.303	-0.454	-0.125	0.718	0.391	-0.847	0.599	0.273	-1.374	0.145	-0.545	-0.349	0.421	-0.541	-0.192	-0.853	-0.206	-0.694	-0.484	-0.836	-0.591	-0.037
AGI_HUM1_OLIGO_A_24_P478940	845270 ^ ^ ^ ^ A_24_P478940 ^ ^	1	1.181	1.177	0.109	0.81	0.491	0.026	0.22	0.317	-0.074	-0.052	-0.147	1.371	1.162	1.91	0.782	1.867	0.478	0.474	-0.374	0.005	0.604	-0.827	-1.252	-0.936	-1.04	-0.902	-0.797	0.398	0.325	0.273	0.297	-0.664	0.017	-1.168	-0.215	-0.5	-0.77	0.455	0.275	0.431	-1.056	-0.388	-1.774	-2.01	0.014	-0.474	-0.314
AGI_HUM1_OLIGO_A_23_P257111	687231 ^ FBP1 ^ Fructose-1,6-bisphosphatase 1 ^ Hs.494496 ^ NM_000507 ^ ^ ENSG00000165140	1	0.54	0.645	0	0.803	1.128	0.933	0.349	0.807	0.081	0.217	0.507	0.212	-0.122	0.52	0.541	0.351	0.261	0.55	-0.004	0.363	0.034	-0.206	-0.23	0.137	-0.13	0.048	-0.118	0.144	0.148	0.576	-0.279	-0.02	-0.158	-0.145	0.648	-0.172	0.078	-0.08	-0.11	-0.165	-0.398		-0.513	-0.804	-0.413	-0.219	-0.409
AGI_HUM1_OLIGO_A_23_P321703	852805 ^ BCL2A1 ^ BCL2-related protein A1 ^ Hs.227817 ^ NM_004049 ^ ^	1	-0.0265	0.3715	0.2545	0.5915	0.3015	0.3595	0.0195	0.7085	-0.1005	0.6035	0.3515	0.1535	0.0655	0.5925	0.3955	0.1165	0.2745	0.0255	-0.2075	-0.4995	0.1175	0.0105	-0.1355	0.2375	0.0385	-0.0125	-0.0005	-0.1635	-0.2155	0.2735	-0.0975	0.3465	0.0005	-0.4215	0.0265	-0.1905	-0.2045	0.0885	0.0295	-0.3725	-0.2945	-0.5655	-0.2755	-0.2435	-0.3445	-0.0925	-0.3635
AGI_HUM1_OLIGO_A_23_P152002	859540 ^ BCL2A1 ^ BCL2-related protein A1 ^ Hs.227817 ^ NM_004049 ^ ^	1	0.0475	1.0995	-0.3435	0.4895	0.5915	0.5695	0.0775	1.1905	-0.7425	0.8775	0.4775	0.5245	-0.0005	0.8305	1.3045	0.1975	0.8635	-0.1345	0.5275	-0.4925	0.5025	0.0005	-0.0655	0.3965	0.2545	-0.3925	-0.2205	0.3995	-0.0905	0.3125	-0.7065	-0.5695	0.3405	-0.3185	0.2545	-0.0415	-0.1495	0.4125	0.0245	-0.0855	-0.2655	-0.6005	-0.3795	-1.1245	-0.8155	0.0445	-0.4315
AGI_HUM1_OLIGO_A_23_P58266	691276 ^ S100P ^ S100 calcium binding protein P ^ Hs.2962 ^ NM_005980 ^ ^ ENSG00000163993	1	-0.186	0.021	1.743	1.156	1.803	0.618	-0.202	1.649	-0.433	2.01	-0.207	0.809	-0.177	0.452	0.651	0.394	0.143	-0.307	0.627	0.442	-0.021	-1.552	0.163	0.796	1.023	0.907	-0.158	0.388	0.858	0.561	-0.433	0.508	-0.264	0.734	-0.452	0.299	-0.915	0.204	-0.364	0.391	-0.243	-0.069	-0.316	-0.642	-0.371	-1.435	-1.468
AGI_HUM1_OLIGO_A_23_P127948	684217 ^ ADM ^ Adrenomedullin ^ Hs.441047 ^ NM_001124 ^ ^ ENSG00000148926	1	-0.77	0.03	1.25	0.73	1.88	1.35	0.94	1.69	0.66	1.48	0.29	-0.04	0.43	-0.2	1.12	-0.35	0.58	0.06	1.12	1.36	0.15	0.44	-0.05	-0.07	-0.37	0.48	-0.33	0.36	0.14	1.14	-0.35	0.98	0.09	-0.76	-0.51	-0.03	-0.31	-0.43	-0.85	0.72	-0.83	0.24	-1.16	-1.44	-0.18	-0.22	0.06
AGI_HUM1_OLIGO_A_23_P130113	859407 ^ ASGR2 ^ Asialoglycoprotein receptor 2 ^ Hs.16247 ^ NM_080912 ^ ^	1	-0.3405	-0.3315	1.0065	1.0925	0.9455	0.2165	0.6425	0.9925	1.3335	1.1625	0.0825	0.2645	0.2975	0.0035	-0.3705	-0.0035	0.0815	0.6715	1.3985	0.5355	0.0385	0.2955	-0.0645	0.1535	-0.1745	0.3515	0.5655	0.1415	-0.2955	0.3445	-0.0785	-0.2045	-0.6655	-0.0215	1.0625	0.4575	-0.3125	-0.0775	-0.0915	0.1415	-0.1895	-0.0845	-0.3805	-1.0065	0.1945	-1.0535	-0.3735
AGI_HUM1_OLIGO_A_23_P214330	696935 ^ SERPINB1 ^ Serine (or cysteine) proteinase inhibitor, clade B (ovalbumin), member 1 ^ Hs.381167 ^ NM_030666 ^ ^ ENSG00000021355	1	-0.0375	0.5915	0.5805	0.6515	0.4805	0.5045	0.1875	1.0725	0.4315	0.6155	0.2355	-0.0215	-0.2325	0.3245	0.2665	0.0145	0.1445	0.1705	0.7235	0.4695	0.2655	0.0875	-0.2935	0.2065	-0.1705	-0.0195	0.0145	-0.1205	0.1025	0.0605	-0.2705	-0.0065	-0.0445	-0.1955	0.0065	0.1415	-0.3035	-0.1875	-0.3695	-0.1115	-0.1405	-0.3525	-0.1885	-0.2885	0.3055	-0.6755	-0.1365
AGI_HUM1_OLIGO_A_32_P212373	856577 ^ ^ ^ ^ XM_933697 ^ ^	1	-0.031	0.214		0.227	0.415	0.48	0.148	1.057	0.849	0.736	0.145	-0.044	0.248	0.38	0.294	-0.474	0.163	0.354	0.293	0.383	0.181	0.315	0.117	-0.023	-0.067	0.115	0.016	-0.051	0.29	0	-0.621	0.339	-0.017	-0.327	0.162	-0.042	-0.52	0.282	-0.045	-0.091	-0.369	-0.662	-0.47	-0.773	-0.413	-0.918	-0.615
AGI_HUM1_OLIGO_A_23_P259506	686950 ^ ORF1-FL49 ^ Putative nuclear protein ORF1-FL49 ^ Hs.483561 ^ NM_032412 ^ ^ ENSG00000120306	1	-0.143	-0.124	1.547	0.078	0.205	0.479	0.083	1.23	0.511	0.131	0.488	0.243	-0.092	0.043	0.161	-0.152	1.328	0.298	0.721	0.724	-0.043	0.019	0.124	0.357	0.12	0.043	-0.829	-0.148	0.549	0.296	-0.237	0.148	-0.285	-0.103	0.067	0.419	-0.528	-0.019	0.256	-0.248	-0.537	-0.512	-0.597	-0.995	-0.054	-0.477	-0.67
AGI_HUM1_OLIGO_A_23_P144877	692727 ^ ATOX1 ^ ATX1 antioxidant protein 1 homolog (yeast) ^ Hs.125213 ^ NM_004045 ^ ^	1	-0.259	-0.083	0.745	0.032	0.239	0.164	0.339	0.413	1.362	0.272	0.156	0.097	0.208	0.279	0.625	-0.166	0.64	0.198	0.609	0.589	-0.185	0.013	-0.294	0.569	0.182	-0.094	-0.247	-0.24	0.455	0.054	0.068	0.269	0.181	-0.203	0.253	-0.108	-0.013	-0.052	-0.126	-0.656	-0.35	-0.476	-0.414	-0.317	-0.144	-0.526	-0.566
AGI_HUM1_OLIGO_A_23_P65651	686752 ^ WARS ^ Tryptophanyl-tRNA synthetase ^ Hs.497599 ^ NM_004184 ^ ^ ENSG00000140105	1	0.1525	0.4935	-0.5955	-0.0125	0.8175	0.1525	0.2565	-0.0245	0.1265	0.4085	0.1875	0.7795	0.1575	0.2635	0.1935	0.6275	0.2435	-0.0935	0.9095	0.1195	0.1045	0.1755	-0.4115	0.3345	0.2315	0.0945	0.5085	0.0125	0.4445	-0.2125	-0.3605	-0.4365	0.0735	-0.1345	-0.3885	-0.2025	0.2085	-0.1745	-0.1565	-0.2195	-0.3685	-0.5105	-0.0675	-0.7355	0.0355	-0.7445	-0.7675
AGI_HUM1_OLIGO_A_24_P408772	847937 ^ PBEF1 ^ Pre-B-cell colony enhancing factor 1 ^ Hs.489615 ^ NM_182790 ^ ^	1	-0.283	0.103	-0.135	0.492	0.819	0.309	0.5	1.08	0.564	0.816	0.085	0.97	0.139	0.387	0.25	0.097	0.887	-0.147	0.242	0.391	0.359	0.223	0.01	-0.23	-0.822	-0.085	-0.086	-0.053	0.15	-0.01	-1.096	0.416	-0.366	0.176	0.253	-0.389	0.164	-0.372	-0.448	0.346	-0.484	-0.307	-0.48	-0.804	-0.648	-0.713	0.505
AGI_HUM1_OLIGO_A_24_P592591	845762 ^ ^ ^ ^ THC2270231 ^ ^	1	-0.234	0.01	-0.01	0.306	0.522	0.343	0.223	0.918	0.539	0.724	0.029	0.716	0.115	0.482	0.204	0.446	0.696	0.028	0.179	0.268	0.235	0.258	-0.142	-0.273	-0.482	0.033	-0.098	-0.01	0.144	-0.028	-0.514	0.018	-0.527	0.213	0.117	-0.443	-0.179	-0.292	-0.32	0.246	-0.437	-0.199	-0.865	-0.802	-0.62	-0.524	0.397
AGI_HUM1_OLIGO_A_32_P79396	848653 ^ PBEF1 ^ Pre-B-cell colony enhancing factor 1 ^ Hs.489615 ^ NM_005746 ^ ^	1	-0.2875	-0.0325	0.0005	0.2815	0.5615	0.2515	0.3005	0.9765	0.4535	0.9725	-0.1325	0.5635	0.2055	0.4665	-0.0205	0.2075	0.7195	0.0205	0.2065	0.2805	0.2355	0.2135	-0.1215	-0.2715	-0.7035	0.0755	-0.0655	-0.1085	0.0605	-0.0005	-0.6775	0.2285	-0.3455	0.0065	0.0565	-0.8595	0.0515	-0.4565	-0.4545	0.2895	-0.5835	0.0135	-0.7025	-0.6405	-0.5825	-0.6295	0.2935
AGI_HUM1_OLIGO_A_23_P411296	772360 ^ CEBPB ^ CCAAT/enhancer binding protein (C/EBP), beta ^ Hs.517106 ^ NM_005194 ^ ^	1	-0.025	0.765	-0.185	0.095	0.405	0.265	0.465	0.775	0.275	0.425	0.145	1.115	0.215	0.405	0.355	0.385	0.465	0.095	0.245	0.195	0.055	-0.035	0.075	-0.085	-0.275	-0.065	-0.235	0.005	0.155	0.135	-0.445	0.165	-0.495	-0.335	-0.195	-0.205	0.125	-0.205	-0.325	-0.005	-0.725	-0.005	-0.945	-1.225	-0.245	0.025	-0.145
AGI_HUM1_OLIGO_A_32_P184916	855574 ^ GNB4 ^ Guanine nucleotide binding protein (G protein), beta polypeptide 4 ^ Hs.270543 ^ NM_021629 ^ ^	1	0.0195	0.7445	-0.3265	0.1295	0.2805	0.2185	0.5025	0.9255	0.7565	0.5245	-0.0385	0.3705	0.4975	0.5245	0.3595	-0.2825	0.2195		0.3085	-0.0995	0.0595	0.0185	0.2465	0.0965	-0.1625	-0.1425	-0.2985	-0.0235	0.1395	-0.2815		-0.7695	0.1875	-0.0485	0.4335	0.0995	-0.0185	0.0495	-0.4555	-0.2425	-0.7135	0.0495	0.0765	-0.4695	-0.2595	-0.7765	-0.5285
AGI_HUM1_OLIGO_A_23_P97532	845786 ^ VAMP3 ^ Vesicle-associated membrane protein 3 (cellubrevin) ^ Hs.66708 ^ NM_004781 ^ ^	1		0.152		0.112	0.342			0.885	0.911	0.668	0.155	0.269		0.259	0.597	-0.642	0.489	0.136	0.329	0.254	0.477	0.162	0.065	0.06	0.021	-0.321		0.09	-0.093	0.137	-0.364	-0.438	-0.09	-0.151	0.277	-0.014	-0.216	0.128	-0.735	0.014	-0.584	-0.378	-0.093	-0.308	-0.35	-0.726	-0.267
AGI_HUM1_OLIGO_A_24_P188377	868109 ^ DAF ^ Decay accelerating factor for complement (CD55, Cromer blood group system) ^ Hs.527653 ^ NM_000574 ^ ^	1	-0.203	-0.156	0.748	0.361	0.497	0.273	0.33	1.318	0.775	0.29	0.078	0.401	0.192	0.299	0.475	0.156	0.566	0	0.581	-0.015	0.131	0.181	0.176	0.226	0.087	-0.306	-0.161	-0.082	0.024	-0.089		-0.19	-0.313	-0.051	-0.12	-0.299	-0.236	0.019	-0.101	0.414	-0.394	0.036	0.126	-0.544	-0.151	-0.497	-0.298
AGI_HUM1_OLIGO_A_23_P252283	861286 ^ RNF135 ^ Ring finger protein 135 ^ Hs.29874 ^ NM_032322 ^ ^	1	0.0325	0.3505	0.5065	0.1925	0.6675	0.2555	0.6995	0.4985	0.5835	0.0955	0.1485	0.7285	0.5695	0.0185	-0.0645	-0.3695	0.4035	0.4005	0.8395	0.3215	0.0935	-0.1245	0.1835	0.0335	0.0645	-0.0385	0.5065	0.4335	0.0115	-0.1135	-0.2495	-0.5745	-0.1605	-0.2885	-0.0285	0.1605	-0.0115	0.0625	-0.4965	-0.2145	-0.3575	-0.2535	-0.3705	-0.2495	-0.1425	-0.3145	-0.4975
AGI_HUM1_OLIGO_A_23_P153320	686640 ^ ICAM1 ^ Intercellular adhesion molecule 1 (CD54), human rhinovirus receptor ^ Hs.515126 ^ NM_000201 ^ ^ ENSG00000090339	1	0	0.04		-0.16	0.7	0.24	0.22	0.23	0.31	0.6	0.14	0.35	0.15	0.13	0.47	-0.15	0.61	0	0.59	0.21	0.22	0.07	0.06	0.22	0.01	-0.2	0.01	0.45	0.1	-0.28	-0.32	-0.22	0.06	-0.18	-0.04	0.11	-0.22	-0.15	-0.19	-0.22	-0.58	-0.05	-0.38	-0.44	-0.18	-0.18	0
AGI_HUM1_OLIGO_A_24_P349207	843715 ^ FLJ40092 ^ FLJ40092 protein ^ Hs.121081 ^ AK097411 ^ ^	1	0.403	1.069	0.332	-0.381	0.552	0.338	0.915	0.686	0.478	0.916	0.19	0.287	0.204	0.085	0.912	-0.394	-0.068	-0.311	0.216	0.642	0.016	-0.144	-0.01	0.322	0.167	-0.627	-0.209	0.095	0.145	0.23	-0.507	-0.711	-0.05	0.217	-0.091	-0.442	0.018	-0.613	-0.453	0.074	-0.515	-0.781	-0.834	-0.652	-0.204		-0.242
AGI_HUM1_OLIGO_A_23_P32233	683116 ^ KLF4 ^ Kruppel-like factor 4 (gut) ^ Hs.376206 ^ NM_004235 ^ ^ ENSG00000136826	1	0.689	0.532		0.223	0.739	0.06	0.331	0.898	0.291	0.724	0.343	1.019	0.433	0.965	0.298	0.176	0.684	-0.03	0.343	0.055	0.725	-0.032	0.54	0.181	0.412	-0.901	-0.327		0.187	-0.035	-0.679	-0.873	-0.087	-0.025	0.141	-0.205	-0.135	-0.144	0.184	-0.242	-0.788	-0.391	-0.271	-0.505	-0.194	0.025	-0.04
AGI_HUM1_OLIGO_A_23_P201238	683268 ^ SNX27 ^ Sorting nexin family member 27 ^ Hs.192326 ^ NM_030918 ^ ^ ENSG00000143376	1	0.097	-0.168	0.288	0.594	0.398	0.534	0.601	0.49	0.909	0.687	0.29	0.033	-0.032	0.101	0.36	0.156	0.131	-0.171	-0.029	0.412	0.674	0.013	0.063	0.098	-0.143	-0.289	-0.165	-0.013	-0.451	-0.038	-0.188	-0.37	0.056	0.237	0.244	-0.083	0.104	0.214	-0.355	-0.133	-0.343	-0.756	-0.008	0.113	-0.014	-0.98	-0.194
AGI_HUM1_OLIGO_A_23_P218111	686746 ^ SERPINA1 ^ Serine (or cysteine) proteinase inhibitor, clade A (alpha-1 antiproteinase, antitrypsin), member 1 ^ Hs.525557 ^ NM_001002236 ^ ^ ENSG00000170086	1	-0.0035	-0.6095	-0.0215	0.5665	0.6065	0.1995	0.7665	0.4525	0.3725	0.7325	0.3035	0.2605	0.0725	-0.1075	0.5595	0.3905	0.0035	-0.1845	0.1125	0.4435	0.2575	0.2875	0.0105	0.2555	0.1515	0.4845	-0.0915	0.1285	-0.5525	0.1405	-0.1725	-0.0465	0.0205	-0.0315	0.2165	-0.3015	0.2285	-0.2165	-0.4835	-0.2245	-0.7665	-0.5545	-0.2435	-0.2065	-0.3605	-0.9135	-0.5405
AGI_HUM1_OLIGO_A_23_P145863	690374 ^ S100A11 ^ S100 calcium binding protein A11 (calgizzarin) ^ Hs.417004 ^ NM_005620 ^ ^	1	0.1165	-0.3875	0.1775	0.4725	0.1935	0.3635	0.5405	1.0925	0.7415	1.0155	0.2735	0.4245	0.5425	0.3945	0.6955	0.4365	0.0695	-0.0665	0.7125	0.7495	0.1565	0.2255	0.2675	0.1575	-0.0115	0.2435	-0.2665	-0.4385	0.0275	-0.0385	-0.2195	-0.2935	0.1255	-0.0315	0.1585	-0.3145	-0.0425	-0.0275	-0.0175	-0.3575	-0.4365	-0.9405	-0.1275	-0.2245	-0.2515	-0.6745	-0.7825
AGI_HUM1_OLIGO_A_23_P126593	861312 ^ S100A11 ^ S100 calcium binding protein A11 (calgizzarin) ^ Hs.417004 ^ NM_005620 ^ ^	1	0.105	-0.864	0.257	0.554	0.143	0.416	0.661	1.132	0.794	0.919	0.318	0.214	0.495	0.299	0.727	0.364	0.088	-0.106	0.45	0.285	0.098	0.245	0.174	-0.04	-0.056	0.16	-0.341	-0.376	-0.264	-0.147	-0.264	-0.234	0.271	-0.131	0.121	-0.11	-0.194	0.115	-0.093	-0.21	-0.455	-0.866	0.102	-0.149	-0.162	-0.702	-0.905
AGI_HUM1_OLIGO_A_23_P27075	695950 ^ GABARAP ^ GABA(A) receptor-associated protein ^ Hs.84359 ^ NM_007278 ^ ^ ENSG00000170296	1	0.017	-0.263	0.273	0.414	0.261	0.284	0.497	0.588	0.495	0.537	0.241	0.068	0.113	-0.161	0.415	0.042	0.683	0.052	0.349	0.191	-0.099	0.035	-0.019	-0.256	-0.11	-0.003	0.046	0.1	-0.055	-0.021	0.045	-0.012	0.172	-0.092	0.129	-0.11	0.003	-0.009	-0.247	-0.054	-0.433	-0.284	-0.082	0.209	-0.424	-0.603	-0.562
AGI_HUM1_OLIGO_A_23_P54636	687538 ^ ATP6V0D1 ^ ATPase, H+ transporting, lysosomal 38kDa, V0 subunit d isoform 1 ^ Hs.106876 ^ NM_004691 ^ ^ ENSG00000159720	1	0.2235	-0.4545	0.3345	0.4305	0.3275	0.3775	0.4235	0.6875	0.4475	0.5755	0.2685	0.1075	0.0505	-0.0785	0.4475	0.1645	0.3995	0.1575	0.2855	0.3195	0.1565	0.0655	-0.0465	-0.0285	-0.1415	0.0055	0.0055	-0.1035	0.0795	0.1525	0.0025	-0.1615	-0.0745	-0.3445	0.1845	-0.2265	-0.1495	-0.3415	-0.0025	-0.2175	-0.7115	-0.7525	-0.3395	-0.0485	-0.0405	-0.3655	-0.3265
AGI_HUM1_OLIGO_A_24_P205230	869169 ^ MGC71993 ^ Similar to DNA segment, Chr 11, Brigham & Womens Genetics 0434 expressed ^ Hs.206824 ^ NM_001004333 ^ ^	1	-0.231	-0.961	0.187	0.19	-0.007	0.17	0.173	0.685	0.968	0.622	0.123	0.153	0.145	0.116	0.403	0.008	0.515	0.007	0.252	0.041	0.562	0.024	0.045	0.007	0.013	-0.18	-0.033	0.043	-0.262	0.144	-0.304	-0.33	0.052	-0.43	0.093	-0.124	-0.263	0.194	-0.025	-0.09	-0.221	-0.293	-0.25	-0.1	-0.254	-0.573	-0.542
AGI_HUM1_OLIGO_A_23_P53298	681899 ^ BLOC1S1 ^ Biogenesis of lysosome-related organelles complex-1, subunit 1 ^ Hs.94672 ^ NM_001487 ^ ^ ENSG00000135441	1	0.067	-0.83	0.306	0.578	0.448	0.196	0.45	0.703	0.186	0.499	0.141	0.077	-0.004	0.045	0.419	0.136	0.105	0.236	0.447	0.434	0.091	0.307	0.047	-0.074	-0.077	-0.061	-0.123	0.099	0.245	-0.099	0.261	-0.038	0.265	-0.142	0.064	-0.322	-0.276	-0.07	-0.059	-0.238	-0.146	-0.067	-0.102	-0.354	-0.481	-0.426	-0.113
AGI_HUM1_OLIGO_A_23_P56933	842738 ^ RTN4 ^ Reticulon 4 ^ Hs.429581 ^ NM_020532 ^ ^	1	-0.0925	-0.1205	-0.0045	0.1975	0.3045	0.1815	0.3635	0.5145	0.7055	0.3675	0.0045	0.4655	0.4865	-0.0225	0.3115	0.1205	0.0745	0.0045	0.1245	-0.0825	0.1685	0.3315	0.2345	0.0095	0.0655	-0.1025	0.2115	0.0625	-0.3095	0.0885	-0.0555	-0.0645	-0.0345	-0.1815	0.1635	0.0055	-0.0795	-0.0095	0.0795	-0.2205	-0.5715	-0.4525	-0.4565	-0.0675	-0.0505	-0.4935	-0.3055
AGI_HUM1_OLIGO_A_24_P79750	857975 ^ AKR1A1 ^ Aldo-keto reductase family 1, member A1 (aldehyde reductase) ^ Hs.474584 ^ NM_006066 ^ ^	1	0.0585	-0.0665	-0.0665	0.0535	0.2095	0.1765	0.4215	0.1525	0.2175	0.0735	0.2145	0.3525	0.4125	0.2765	0.0525	0.0765	0.3015	0.0275	0.2695	0.2045	0.2065	0.1405	0.1955	0.0715	0.0255	0.0095	-0.0355	-0.0175	-0.0095	0.0125	-0.1125	0.0255	-0.0555	-0.1935	0.0725	-0.0565	-0.1445	-0.2445	-0.0885	-0.3515	-0.1925	-0.3225	-0.1865	-0.0875	-0.1065	-0.3825	-0.3325
AGI_HUM1_OLIGO_A_23_P39076	689525 ^ RRAS ^ Related RAS viral (r-ras) oncogene homolog ^ Hs.515536 ^ NM_006270 ^ ^ ENSG00000126458	1	0.2225	-0.3315	0.1885	0.3275	0.2965	0.0795	0.3245	0.7555	0.3015	0.4855	0.3745	0.5425	0.1505	-0.0305	0.4805	0.1995	-0.1435	0.0315	0.6925	0.5205	-0.5185	0.0895	0.2205	0.5995	0.0155	-0.0695	-0.1305	0.0965	0.2465	0.5065	-0.1575	-0.0385	0.2855	-0.0405	-0.0735	-0.1095	-0.0155	-0.1445	0.1695	-0.1055	-0.3175	-0.3935	-0.4155	-0.5925	-0.0775	-0.2735	-0.3705
AGI_HUM1_OLIGO_A_23_P39074	869322 ^ RRAS ^ Related RAS viral (r-ras) oncogene homolog ^ Hs.515536 ^ NM_006270 ^ ^	1	0.132	-0.522	0.388	0.201	0.31	-0.094	0.328	0.613	0.031	0.079	0.146	0.454	0.122	0.003	-0.003	0.326	-0.111	-0.176	0.384	0.457	-0.276	0.042	0.238	0.373	0.111	0.029	0.148	0.316	0.313	0.291	-0.094	0.089	-0.019	0.122	-0.07	-0.175	-0.183	-0.168	0.121	-0.191	-0.294	-0.282	-0.481	-0.487	-0.071	-0.147	-0.413
AGI_HUM1_OLIGO_A_24_P101960	862718 ^ ^ ^ ^ A_24_P101960 ^ ^	1	0.169	-0.101	0.105	0.386	0.359	0.568	0.311	0.415	0.062	0.583	0.456	0.355	0.188	-0.089	0.538	0.138	-0.031	0.235	0.55	0.367	-0.376	0.142	0.006	0.388	0.118	-0.083	-0.264	-0.108	0.12	0.236	-0.276	-0.103	-0.105	0.09	-0.066	-0.084	0.044	-0.172	0.177	-0.006	-0.336	-0.5	-0.277	-0.178	-0.147	-0.493	-0.208
AGI_HUM1_OLIGO_A_23_P137814	689392 ^ ATP6V0B ^ ATPase, H+ transporting, lysosomal 21kDa, V0 subunit c'' ^ Hs.7476 ^ NM_004047 ^ ^ ENSG00000117410	1	0.0335	-0.1785	0.2825	0.0885	0.4235	0.4405	0.3695	0.4065	0.1955	0.4675	0.2145	0.4175	-0.0255	-0.1025	0.2925	0.1675	0.5605	0.2655	0.2965	0.3425	-0.3715	-0.0345	0.2545	0.4725	0.0255	0.0025	-0.1795	-0.0155	-0.0045	0.1785	-0.0165	-0.1055	0.0715	-0.3305	0.0165	-0.0405	-0.1545	-0.3375	0.0435	-0.3085	-0.4995	-0.4825	-0.2205	-0.0025	0.1645	-0.8615	-0.3635
AGI_HUM1_OLIGO_A_23_P154894	863480 ^ CSTB ^ Cystatin B (stefin B) ^ Hs.695 ^ NM_000100 ^ ^	1	0.032	0.135	-0.267	0.518	0.186	0.067	0.096	0.618	0.733	0.311	0.186	0.263	0.122	0.481	0.261	0.364	0.133	0.106	0.249	0.245	0.18	-0.051	-0.023	0.123	-0.109	-0.116	-0.225	-0.103	-0.084	0.064	-0.241	-0.151	0.179	-0.101	-0.011	-0.235	0.011	0.107	-0.401	-0.698	-0.606	-0.602	-0.376	-0.463	-0.251	0.217	-0.708
AGI_HUM1_OLIGO_A_23_P204847	866589 ^ LCP1 ^ Lymphocyte cytosolic protein 1 (L-plastin) ^ Hs.381099 ^ NM_002298 ^ ^	1	0.0605	0.0295	-0.3925	0.2805	0.1915	0.0405	0.2655	0.8145	0.4495	0.3195	-0.1475	0.1225	0.3965	0.3775	0.2525	0.1845	-0.0715	0.1075	0.2925	0.2595	0.4905	-0.1105	0.1495	-0.0465	-0.1205	0.0745	-0.0015	-0.1915	0.1105	-0.0575	-0.1115	0.0635	0.0245	-0.2285	0.0205	-0.1895	0.1425	-0.0645	-0.4835	-0.4715	-0.4135	-0.5875	-0.2615	-0.1355	-0.1695	0.0405	-0.2625
AGI_HUM1_OLIGO_A_23_P166459	684946 ^ LGALS1 ^ Lectin, galactoside-binding, soluble, 1 (galectin 1) ^ Hs.445351 ^ NM_002305 ^ ^ ENSG00000100097	1	0.28	-0.165	0.007	0.282	0.276	0.011	0.185	1.388	0.637	0.599	0.291	0.631	0.209	0.374	0.038	0.299	-0.055	0.289	0.55	0.848	0.03	-0.077	0.508	0.051	-0.249	-0.007	-0.495	0.08	-0.092	-0.105	0.153	0.248	0.07	0.076	0.177	-0.306	-0.317	-0.54	-0.322	-0.669	-0.899	-0.621	-0.679	-0.565	-0.471	-0.191	-0.341
AGI_HUM1_OLIGO_A_32_P45738	856980 ^ PGAM1 ^ Phosphoglycerate mutase 1 (brain) ^ Hs.447492 ^ NM_002629 ^ ^	1	0.0645	-0.0985	0.0245	0.5295	0.4155	-0.2905	0.2925	0.9145	0.3235	0.2505	0.1145	0.1645	0.2665	0.3515	0.0455	0.2935	-0.0005	0.1745	0.1955	0.1675	0.3415	0.1925	-0.0595	0.1135	-0.1745	0.1065	0.0575	-0.1445	-0.1545	0.3315	-0.1925	-0.2805	0.0495	-0.1845	0.0365	-0.2345	-0.0275	-0.0745	-0.3345	-0.2975	-0.4095	-0.3595	-0.2325	-0.0595	-0.1995	-0.5445	-0.1905
AGI_HUM1_OLIGO_A_24_P333733	859676 ^ ATP6V0A1 ^ ATPase, H+ transporting, lysosomal V0 subunit a isoform 1 ^ Hs.463074 ^ NM_005177 ^ ^	1	0.338	-0.104	0.546	0.45	0.384	0.832	0.549	0.521	0.545	0.465	0.438	-0.115	0.547	0.162	0.128	0.086	0.19	-0.15	-0.25	-0.284	0.403	-0.008	0.333	0.159	-0.071	0.011	0.02	0.087	-0.141	0.029	-0.01	0.087	-0.108	-0.329	0.037	0.122	-0.349	-0.282	-0.297	-0.56	-0.508	-0.512	-0.037	0.143	0.008	-0.408	-0.845
AGI_HUM1_OLIGO_A_24_P98109	858041 ^ SNX10 ^ Sorting nexin 10 ^ Hs.520714 ^ NM_013322 ^ ^	1	0.2395	0.5655	-0.1455	0.1815	0.4305	0.7265	0.9325	1.1905	0.1645	-0.1865	0.1735	-0.2585	0.5215	0.5685	0.4175	0.1295	-0.0055	0.4195	-0.2305	-0.3065	0.5505	-0.0615	0.1035	-0.2275	0.5835	0.1195	-0.0875	0.1055	-0.0855	0.3895	-0.2585	-0.2665	0.1975	0.0955	0.0805	0.0935	0.0055	-0.0075	-0.1735	-0.4745	-0.2975	-0.5205	0.1005	0.3015	-0.2505	-0.3855	-0.5055
AGI_HUM1_OLIGO_A_23_P8513	684010 ^ SNX10 ^ Sorting nexin 10 ^ Hs.520714 ^ NM_013322 ^ ^ ENSG00000086300	1	0.0385	0.6245	-0.2425	0.0815	0.2535	0.5275	0.6475	0.8335	0.0535	0.0555	0.2345	-0.1875	0.3915	0.4125	0.0205	0.0655	-0.1735	0.1195	-0.1205	-0.2525	0.1815	-0.0005	-0.0235	0.4225	0.3365	0.0225	0.0215	0.0885	-0.0195	0.0735	-0.4195	-0.1365	0.2905	-0.0815	0.0425	-0.1815	0.0005	-0.2165	-0.1805	-0.4275	-0.4735	-0.5375	-0.3795	-0.1795	-0.0955	-0.1855	-0.6175
AGI_HUM1_OLIGO_A_24_P396994	847637 ^ ATP6V1A ^ ATPase, H+ transporting, lysosomal 70kDa, V1 subunit A ^ Hs.477155 ^ NM_001690 ^ ^	1	0.277	0.607	-0.185	0.47	0.427	0.422	0.344	0.692	0.519	0.334	0.34	-0.135	0.156	0.33	0.194	-0.095	0.046	0.302	-0.177	-0.219	0.191	0.196	-0.053	-0.001	0.077	0.149	-0.018	-0.125	-0.186	0.253	0.089	0.138	-0.067	0.046	0.192	-0.028	-0.062	-0.139	-0.149	-0.479	-0.049	-0.454	-0.179	-0.059	0.001	-0.43	-0.691
AGI_HUM1_OLIGO_A_23_P218928	688592 ^ DKFZp434L142 ^ Hypothetical protein DKFZp434L142 ^ Hs.323583 ^ NM_016613 ^ ^ ENSG00000164125	1	-0.0255	0.5785	-0.0285	0.8565	0.7205	0.6185	0.8075	1.3215	0.5975	0.6495	0.8115	-0.0575	0.6815	0.2235	0.6005	-0.1815	0.3685	0.8205	-0.3815	-0.4405	0.4305	0.0125	0.0565	-0.3935	0.2545	0.1365	-0.3255	0.1185	-0.2655	-0.0785	0.0045	-0.0045	-0.0425	0.1245	-0.2755	0.4015	-0.2625	0.1495	-0.4815	-0.0535	-1.0045	-0.7375	-0.8165	0.1245	-0.3995	-0.9555	-1.0115
AGI_HUM1_OLIGO_A_23_P211047	682531 ^ BACH1 ^ BTB and CNC homology 1, basic leucine zipper transcription factor 1 ^ Hs.154276 ^ NM_206866 ^ ^	1	0.184	-0.096	0.03	0.068	0.571	0.483	0.845	1.306	0.287	0.358	0.343	-0.018	0.679	0.322	-0.07	-0.057	0.205	0.535	-0.339	-0.535	0.671	0.362	0.077	-0.254	-0.11	-0.027	0.053	0.15	-0.262	0.17	-0.05	-0.258	-0.02	0.289	0.147	0.11	0.053	0.129	-0.239	-0.142	-0.446	-0.347	-0.169	-0.092	-0.296	-0.24	-0.724
AGI_HUM1_OLIGO_A_23_P157580	869674 ^ SDCBP ^ Syndecan binding protein (syntenin) ^ Hs.200804 ^ NM_005625 ^ ^	1	0.132	0.502	0.13	0.316	0.428	0.624	0.389	1.022	0.47	0.118	0.327	0.024	0.597	0.243	-0.083	-0.071	0.269	0.406	-0.354	-0.389	0.577	0.337	0.195	-0.354	0.241	0.26	0.006	-0.028	-0.351	0.019	-0.296	-0.265	-0.296	0.131	0.204	-0.006	0.194	-0.086	-0.243	-0.237	-0.524	-0.393	-0.513	-0.14	-0.336	-0.11	-0.729
AGI_HUM1_OLIGO_A_24_P38276	851142 ^ FZD1 ^ Frizzled homolog 1 (Drosophila) ^ Hs.94234 ^ NM_003505 ^ ^	1	0.213	0.805	-0.278	0.181	0.626	0.071	0.459	0.541	0.973	0.296	0.057	0.435	0.575	0.502	-0.318	0.036	0.026	0.21	-0.376	-0.353	0.511	0.04	0.277	0.081	-0.573	-0.009	-0.012	0.294	-0.214	0.087	-0.479	-0.057	0.009	-0.303	0.332	0.055	-0.07	0.256	-0.097	-0.2	-0.482	-0.48	-0.548	-0.783	-0.524	0.283	-1.423
AGI_HUM1_OLIGO_A_23_P140648	850819 ^ CYFIP1 ^ Cytoplasmic FMR1 interacting protein 1 ^ Hs.26704 ^ NM_014608 ^ ^	1	0.3045	0.4935	0.3705	0.3175	0.6855	0.4295	0.4555	0.8815	1.0485	0.2875	0.3475	0.2025	0.7475	0.5885	0.0425	-0.2335	-0.1835	-0.1345	-0.1735	-0.0225	0.4685	-0.0165	0.1055	0.0165	-0.1415	0.1775	0.1075	0.2245	0.1845	0.1785		0.4935		-0.1985	0.0695	-0.1465	-0.1105	-0.3015	-0.2815	-0.4625	-0.2385	-0.6025	-0.0705	-0.1745	-0.1405	-0.4505	-0.7925
AGI_HUM1_OLIGO_A_24_P373297	869522 ^ ZDHHC7 ^ Zinc finger, DHHC domain containing 7 ^ Hs.461610 ^ NM_017740 ^ ^	1	0.0875	0.3055	-0.0145	0.0845	0.3725	0.4885	0.2285	0.4525	0.6165	0.2425	0.3145	0.1635	0.3885	0.2625	0.0535	-0.1715	0.1565	0.3575	-0.0535	-0.0635	0.6275	0.0315	0.1925	-0.2915	-0.0605	-0.0075	0.0465	0.2655	0.0255	-0.0425	-0.2775	0.0115	-0.2985	-0.0315	0.3895	-0.0005	0.0005	0.1445	-0.2685	-0.2595	-0.2795	-0.1325	-0.2105	-0.2535	-0.2235	-0.0465	-0.3515
AGI_HUM1_OLIGO_A_23_P137984	681027 ^ S100A10 ^ S100 calcium binding protein A10 (annexin II ligand, calpactin I, light polypeptide (p11)) ^ Hs.143873 ^ NM_002966 ^ ^ ENSG00000143377	1	0.215	0.274	0.128	0.51	0.297	0.178	0.567	1.292	0.788	0.11	0.424	-0.015	0.775	0.657	0.286	0.207	-0.227	-0.064	-0.425	-0.05	0.259	0.107	0.348	-0.227	-0.073	-0.08	-0.412	-0.514	-0.778	0.082	0.038	0.155	-0.119	0.237	0.641	-0.2	-0.249	0.458	-0.314	-0.339	-0.61	-0.778	-0.396	-0.202	-0.151	-0.145	-0.45
AGI_HUM1_OLIGO_A_24_P596251	844030 ^ ^ ^ ^ A_24_P596251 ^ ^	1	0.1955	-0.0535	0.1385	0.4155	0.5465	0.3515	0.3305	1.4275	1.0245	0.3585	0.4405	0.1015	0.7855	0.6805	0.1395	0.4835	-0.1975	0.0215	-0.1935	0.0055	0.4885	0.1915	0.3495	-0.1335	-0.0165	0.0645	-0.2755	-0.2015	-0.3495	0.1975	-0.4355	-0.0705	-0.3735	-0.0555	0.2975	0.0435	-0.1685	0.0495	-0.1255	-0.2975	-0.2195	-0.5265	-0.1885	-0.0355	0.0635	-0.2605	-0.4845
AGI_HUM1_OLIGO_A_23_P161194	857905 ^ VIM ^ Vimentin ^ Hs.533317 ^ NM_003380 ^ ^	1	0.339	0.113	-0.289	0.447	0.771	0.391	0.486	1.397	1.197	0.468	0.484	0.528	1.055	0.673	0.216	0.71	-0.13	0.064	0.047	0.297	0.781	0.32	0.502	-0.046	-0.047	0.11	-0.148	-0.096	-0.261	-0.034	-0.436	0.008	-0.699	0.01	0.376	-0.008	0.131	-0.144	-0.367	-0.314	-0.342	-0.704	-0.256	-0.014	-0.032	-0.186	-0.503
AGI_HUM1_OLIGO_A_23_P161190	694597 ^ VIM ^ Vimentin ^ Hs.533317 ^ NM_003380 ^ ^ ENSG00000026025	1	0.3475	0.4605	-0.1065	0.3905	0.7175	0.4975	0.5155	1.4965	1.3265	0.4555	0.4885	0.3845	1.1815	0.6475	-0.0195	0.7535	-0.3995	0.0485	-0.0955	0.1055	0.9765	0.5705	0.4585	-0.2245	0.0045	0.1955	-0.2105	-0.1955	-0.5415	-0.2185	-0.0515	0.1185	-0.7715	0.2195	0.4645	-0.0045	0.1515	0.3625	-0.5155	-0.2685	-0.4235	-0.7175	-0.1655	-0.0645	-0.1735	-0.1795	-0.5185
AGI_HUM1_OLIGO_A_32_P100338	852648 ^ ^ ^ ^ A_32_P100338 ^ ^	1	0.154	0.471	-0.42	0.051	0.422	0.389	0.119	1.102	0.707	0.171	0.232	0.336	0.48	0.448	0.172	0.389	-0.058	0.185	-0.379	0.055	0.705	0.346	0.316	-0.022	-0.169	0.134	-0.119	0.212	0.021	-0.583	-0.061	-0.047	-0.097	0.051	0.458	0.169	0.275	-0.021	-0.311	-0.112	-0.121	-0.516	-0.348	-0.514	-0.097	-0.505	-0.346
AGI_HUM1_OLIGO_A_23_P347100	846437 ^ ^ ^ ^ A_23_P347100 ^ ^	1	0.2385	0.3885	-0.2505	0.2945	0.5385	0.4155	0.3255	0.8865	0.7285	0.1775	0.1215	0.3565	0.5735	0.5805	0.1315	0.3435	-0.0105	0.2535	-0.3055	-0.0295	0.7875	0.4255	0.1675	-0.2065	-0.0365	-0.0725	0.1215	0.3085	-0.0965	-0.5375	0.1675	-0.1305	-0.1065	0.0805	0.4835	-0.0495	0.1685	0.1725	-0.3915	-0.1625	-0.0425	-0.3775	-0.2235	-0.3145	-0.3245	-0.2405	-0.3135
AGI_HUM1_OLIGO_A_23_P165819	683912 ^ ^ ^ ^ A_23_P165819 ^ ^	1	0.0375	0.6165	-0.4755	-0.0015	0.3505	0.3485	0.2985	0.7615	0.6245	0.3075	0.1455	0.5935	0.5695	0.6195	0.1675	0.4705	-0.1625	0.3395	-0.1445	0.1405	0.5375	0.2635	0.2315	-0.0275	-0.1745	-0.0215	-0.1985	0.0015	0.0615	-0.1475	0.1755	-0.0755	-0.4885	-0.0505	0.3675	-0.0745	0.0475	-0.1715	-0.4445	-0.4975	0.0545	-0.5415	-0.4085	-0.4625	-0.0255	-0.2385	-0.5705
AGI_HUM1_OLIGO_A_23_P132910	683092 ^ FLJ20273 ^ RNA-binding protein ^ Hs.518727 ^ NM_019027 ^ ^ ENSG00000163694	1	0.573	0.501	0.302	0.376	0.559	1.093	0.621	1.462	1.047	0.944	0.72	-0.001	0.301	0.762	0.712	0.222	-0.067	0.684	-0.227	0	0.653	0.065	0.577	0.323	-0.049	-0.159	-0.223	0.181	0.256	0.248		-0.347	-0.034	0.657	0.337	-0.3	0.155	-0.19	-0.092	-0.478	-0.477	-0.493	-0.617	-0.433	-0.228	-0.285	-0.375
AGI_HUM1_OLIGO_A_24_P365767	865338 ^ CYBB ^ Cytochrome b-245, beta polypeptide (chronic granulomatous disease) ^ Hs.292356 ^ NM_000397 ^ ^	1	0.328	0.322	-0.212	0.37	0.18	0.917	0.833	0.809	0.839	0.766	0.522	0.216	-0.128	0.222	0.361	0.146	0.116	0.488	0.003	0.013	0.544	-0.304	0.401	-0.016	-0.399	-0.315	-0.338	0.128	-0.003	0.356	-0.063	-0.117	-0.229	0.478	0.584	-0.24	0.341	-0.054	-0.387	0.043	-0.474	-0.678	-0.127	-0.231	-0.25	-0.106	-0.257
AGI_HUM1_OLIGO_A_23_P29378	697623 ^ RNF13 ^ Ring finger protein 13 ^ Hs.12333 ^ NM_007282 ^ ^ ENSG00000082996	1	0.101	0.112	-0.031	0.133		0.389	0.703	0.753	0.27	0.45	0.484	0	0.404	0.424	0.302	0.185	0.235	0.308	-0.041	0.172	0.186	0.296	-0.028	-0.058	-0.022	0.015	0.315	0.142	-0.014	0.04	-0.35	-0.561	0.125	0.117	0.378	-0.219	0.019	-0.039	-0.196	-0.114	-0.443	-0.11	-0.226	-0.006	-0.142	-0.206	-0.163
AGI_HUM1_OLIGO_A_23_P134347	846660 ^ CPVL ^ Carboxypeptidase, vitellogenic-like ^ Hs.233389 ^ NM_031311 ^ ^	1	0.369	0.437	-0.174	0.006	1.088	0.518	0.829	1.25	0.943	-0.168	0.374	0.319	-0.006	0.184	0.471	0.192	0.233	0.36	-0.679	0.116	0.538	0.385	0.55	-0.283	-0.188	-0.204	0.108	0.086	0.47	-0.163	-0.2	-0.405	-0.073	0.016	0.138	0.136	0.487	-0.554	-0.432	-0.256	-0.651	-0.378	-0.303	-0.309	-0.224	-0.484	-0.457
AGI_HUM1_OLIGO_A_23_P36753	849688 ^ ALDH2 ^ Aldehyde dehydrogenase 2 family (mitochondrial) ^ Hs.436437 ^ NM_000690 ^ ^	1	0.166	0.4	0.186	0.672	0.022	0.524	0.889	0.972	0.777	0.495	0.557	0.182	0.389	0.114	0.812	-0.122	0.695	0.519	0.251	-0.111	0.06	-0.157	0.236	-0.377	-0.141	-0.754	-0.612	-0.272	-0.344	0.005	-0.469	-0.09	-0.136	0.322	0.676	-0.307	-0.176	-0.231	-0.511	-0.061	-0.48	-0.516	0.024	0.191	0.124	-0.75	-0.203
AGI_HUM1_OLIGO_A_23_P36745	685443 ^ ALDH2 ^ Aldehyde dehydrogenase 2 family (mitochondrial) ^ Hs.436437 ^ NM_000690 ^ ^ ENSG00000111275	1	0.031	0.432	0.097	0.309	0.229	0.328	0.731	0.955	0.523	0.175	0.586	0.25	0.376	0.147	0.055	0.046	0.024	0.577	0.383	0.234	0.038	-0.07	0.275	0.041	-0.119	-0.392	-0.252	-0.047	-0.062	-0.07	-0.034	-0.04	-0.543	0.24	0.403	-0.024	-0.238	-0.4	-0.545	-0.234	-0.373	-0.433	-0.468	-0.275	0.209	-0.737	-0.306
AGI_HUM1_OLIGO_A_24_P243749	864857 ^ PDK4 ^ Pyruvate dehydrogenase kinase, isoenzyme 4 ^ Hs.8364 ^ NM_002612 ^ ^	1	0.2235	0.1645	0.2355	0.4715	0.4205	0.4685	0.8755	1.5895	1.4375	0.4185	-0.4785	0.8755	1.1555	1.1445	0.0205	0.7785	0.5085	0.6685	-0.9295	-0.6065	0.4985	0.3845	-0.0285	-0.4615	-0.7055	-1.2115	0.4625	-0.4155	0.6435	0.8645	-0.2235	-0.5725	0.3455	-0.2385	-0.0885	-0.4565	-0.7245	0.2435	0.0905	-0.0205	-1.8535	-1.0245	-2.2415	-0.7145	-1.6265	0.0605	-1.9515
AGI_HUM1_OLIGO_A_23_P215566	687282 ^ AHR ^ Aryl hydrocarbon receptor ^ Hs.171189 ^ NM_001621 ^ ^	1	0.192	-0.123	0.201	0.175	-0.003	0.49	1.132	1.512	1.078	0.11	0.239	-0.16	0.707	0.691	0.313	0.313	1.013	0.396	-0.715	-0.191	0.787	0.001	-0.001	0.063	-0.367	0.041	-0.032	-0.448	0.243	0.558	-0.214	-0.786	-0.25	0.164	0.137	-0.227	-0.081	-0.181	0.034	-0.52	-0.691	-0.687	-0.372	0.215	0.277	-0.016	-1.501
AGI_HUM1_OLIGO_A_23_P79703	685248 ^ HADHB ^ Hydroxyacyl-Coenzyme A dehydrogenase/3-ketoacyl-Coenzyme A thiolase/enoyl-Coenzyme A hydratase (trifunctional protein), beta subunit ^ Hs.515848 ^ NM_000183 ^ ^ ENSG00000138029	1	0.0325	0.4745	-0.0875	0.3065	0.3535	0.3855	0.2375	0.7085	0.2525	0.3535	-0.0085	0.1875	0.3585	0.3465	0.0835	-0.0915	0.0995	0.1235	-0.2645	0.2025	-0.1195	-0.2245	0.0175	0.0085	0.1175	-0.0225	-0.1495	-0.3245	-0.0115	0.0405	-0.1445	0.0435	0.0085	-0.0285	0.2475	-0.0195	-0.0145	-0.0135	-0.1095	0.0215	-0.3195	-0.3315	-0.1125	-0.3225	-0.0595	-0.3785	-0.4255
AGI_HUM1_OLIGO_A_32_P81768	868898 ^ MGC23909 ^ Hypothetical protein MGC23909 ^ Hs.355606 ^ NM_174909 ^ ^	1	-0.005	0.385	0.295	0.259	0.352	0.231	0.386	1.282	0.162	0.38	0.182	0.092	0.09	0.36	0.143	-0.075	0.005	0.137	-0.035	-0.023	-0.12	-0.012	-0.206	0.113	-0.03	0.203	-0.128	-0.185	-0.235	-0.068	0.22	-0.077	0.082	0.114	0.208	0.196	-0.113	0.176	-0.234	-0.364	-0.411	-0.309	-0.226	-0.68	-0.065	-0.318	-0.432
AGI_HUM1_OLIGO_A_23_P112251	687745 ^ GNG10 ^ Guanine nucleotide binding protein (G protein), gamma 10 ^ Hs.534196 ^ NM_004125 ^ ^ ENSG00000059769	1	0.1615	0.5175	-0.2665	-0.0275	0.5515	0.4215	0.2435	1.2475	0.1605	0.4025	0.1865	0.0795	0.0485	0.2755	-0.0025	0.1475	-0.4705	0.1775	-0.3965	-0.0775	0.1125	0.3115	0.2655	0.1025	-0.0225	0.4695	-0.1425	-0.0565	-0.2995	0.0025	-0.0455	0.2215	-0.0645	0.0495	0.2605	-0.0295	0.0825	0.1025	-0.0795	-0.0525	-0.1045	-0.3565	-0.1435	-0.4675	-0.2335	-0.1045	-0.4485
AGI_HUM1_OLIGO_A_23_P86682	686325 ^ FER1L3 ^ Fer-1-like 3, myoferlin (C. elegans) ^ Hs.500572 ^ NM_013451 ^ ^ ENSG00000138119	1	0.3505	0.4195	-0.1155	0.2245	0.5605	0.1875	0.6355	0.9775	0.1605	0.5205	0.3435	0.4615	0.9105	0.4545	0.6135	0.0675	-0.3315	0.0615	0.3935	0.1735	0.1965	-0.1505	-0.2095	0.2715	0.2535	-0.1415	0.0965	0.1935	0.1465	-0.0615	-0.0975	-0.3295	-0.1645	-0.3365	-0.6185	0.1685	0.3635	-0.2915	0.1215	-0.6915	-1.0075	-1.0415	-1.0255	-1.0985	-0.5265	-0.1685	-1.1975
AGI_HUM1_OLIGO_A_23_P354387	868364 ^ FER1L3 ^ Fer-1-like 3, myoferlin (C. elegans) ^ Hs.500572 ^ NM_013451 ^ ^	1	0.259	0.68	-0.695	0.577	0.738	0.434	0.791	1.052	0.324	0.377	0.511	0.391	1.177	0.512	0.332	0.061	-0.338	0.014	0.011	-0.235	0.488	0.113	-0.305	0.042	0.24	0.075	-0.04	0.348	-0.179	-0.183	-0.351	-0.617	-0.003	-0.142	-0.348	0.543	0.564	0.175	-0.109	-0.779	-1.13	-0.728	-0.811	-0.996	-0.868	0.003	-1.223
AGI_HUM1_OLIGO_A_24_P48204	863018 ^ SECTM1 ^ Secreted and transmembrane 1 ^ Hs.546296 ^ NM_003004 ^ ^	1	0.1455	0.0525	-0.1855	0.3375	0.3725	0.4385	0.7475	0.7405	0.2035	0.2965	0.2985	0.2595	0.2585	0.2255	0.0135	0.3335	-0.0875	-0.0415	0.2695	-0.0255	-0.1035	-0.1215	-0.1585	0.4145	-0.1335	0.0385	0.0935	0.2675	-0.1015	0.3525	-0.9455	-0.5135	-0.0135	0.2755	0.3665	0.1715	0.0225	0.3805	-0.1045	0.2095	-0.6785	-0.8865	-0.4615	-0.4565	-0.4015	-0.2655	-0.1935
AGI_HUM1_OLIGO_A_32_P138004	843022 ^ FAM45A ^ Family with sequence similarity 45, member A ^ Hs.434241 ^ NM_207009 ^ ^	1	0.0655	0.4085	-0.2245	0.2655	0.2755	0.1665	0.5605	0.5545	-0.0195	0.0985	0.3305	0.2795	0.1575	0.1955	-0.0535	-0.2175	0.0915	0.2335	0.4465	0.0595	0.6095	0.0165	-0.0505	0.0775	0.0995	0.0185	0.0965	-0.0965	0.2725	-0.0255	-0.1905	-0.4355	-0.0545	-0.0945	-0.2195	-0.1105	0.1185	0.3485	0.1465	-0.0165	-0.5105	-0.8625	0.2105	-0.1615	-0.4305	-0.3915	-0.7105
AGI_HUM1_OLIGO_A_23_P143987	850151 ^ APG7L ^ APG7 autophagy 7-like (S. cerevisiae) ^ Hs.38032 ^ NM_006395 ^ ^	1		0.692		0.191	0.455	0.669	0.655		0.093	0.334	0.247	0.058	0.412	0.192		-0.144	0.121	0.295	0.701	0.208	0.079	0.352	0.117	0.111	-0.143	-0.039	-0.019	0.015		0.529		-0.476	-0.13	-0.051	-0.055		0.232	-0.33	-0.015	-0.245	-0.666	-0.849	-0.233	0.134	-0.043		-0.513
AGI_HUM1_OLIGO_A_23_P31844	692368 ^ ATP6V1B2 ^ ATPase, H+ transporting, lysosomal 56/58kDa, V1 subunit B, isoform 2 ^ Hs.295917 ^ NM_001693 ^ ^	1	0.251	0.653	0.499	0.058	0.319	0.435	0.34	0.472	0.458	0.118	0.114	0.907	0.411	0.084	-0.514	0.131	-0.346	0.111	-0.025	-0.428	0.179	0.357	0.744	0.181	0.007	0.067	0.194	-0.124	0.122	-0.099	-0.093	-0.833	0.3	-0.624	-0.018	-0.066	0.448	-0.1	-0.007	-0.278	-0.042	-1.001	-0.17	-0.275	-0.459	-1.004	-1.415
AGI_HUM1_OLIGO_A_23_P28485	681555 ^ GCA ^ Grancalcin, EF-hand calcium binding protein ^ Hs.377894 ^ NM_012198 ^ ^ ENSG00000115271	1	-0.086	0.63	0.642	0.621	0.485	0.346	0.764	1.188	0.552	0.612	0.449	-0.118	0.14	0.009	0.004	-0.253	-0.109	0.458	0.048	-0.206	0.013	0.715	0.538	0.073	0.24	0.671	0.121	-0.014	0.021	0.169	-0.105	-0.417	-0.199	0.041	-0.085	-0.004	0.033	-0.153	-0.354	-0.061	-0.291	-0.719	-0.242	-0.287	-0.141	-0.713	-1.295
AGI_HUM1_OLIGO_A_23_P56734	692689 ^ HNMT ^ Histamine N-methyltransferase ^ Hs.42151 ^ NM_006895 ^ ^ ENSG00000150540	1	0.399	0.614	1.017	0.869	0.6	1.021	0.784	1.514	0.676	0.074	0.51	0.45	0.409	0.275	-0.458	-0.115	-0.026	0.636	-0.178	-0.351	0.261	0.69	0.248	-0.121	0.232	0.017	-0.179	0.198	0.018	-0.214	-0.477	-1.062	-0.017	0.318	0.401	-0.054	0.341	0.05	-0.291	-0.717	-0.674	-1.319	-0.502	-0.126	-0.579	-0.77	-1.039
AGI_HUM1_OLIGO_A_23_P8281	696351 ^ IFNGR1 ^ Interferon gamma receptor 1 ^ Hs.520414 ^ NM_000416 ^ ^	1	0.106	0.502	0.739	0.082	0.561	0.115	0.828	0.695	0.094	0.167	0.131	0.331	0.408	0.027	-0.132	-0.198	-0.369	0.126	-0.337	-0.289	0.283	0.566	0.094	-0.144	-0.142	0.405	0.175	0.187	-0.179	0.33	0.182	-0.462	-0.286	0.065	-0.055	0.132	-0.002	-0.132	-0.313	-0.412	-0.59	-0.486	-0.674	-0.302	-0.436	-0.396	-0.617
AGI_HUM1_OLIGO_A_24_P315306	869580 ^ LOC162073 ^ Hypothetical protein LOC162073 ^ Hs.530899 ^ AK096327 ^ ^	1	0.456	0.64	0.261	-0.306	0.327		0.828	0.679	0.353	0.696	0.511	0.207	0.153	0.744		0.111	-0.724		-0.129	-0.027	-0.232	0.055	-0.067	0.432	-0.111	0.106	-0.006	-0.203	-0.105	0.27		0.045	0.073	0.472	0.224	-0.08	0.208	-0.02	-0.021	-0.757	-0.828	-0.442	-0.595	-0.018	-0.105	-0.748	-1.155
AGI_HUM1_OLIGO_A_23_P423197	850449 ^ RXRA ^ Retinoid X receptor, alpha ^ Hs.20084 ^ NM_002957 ^ ^	1	0.425	0.678	-0.121	0.268	0.425	0.2	0.326	0.362	1.011	0.442	0.499	0.603	0.255	0.887	0.542	0.484	0.282	0.067	-0.231	0.137	0.12	-0.001	-0.065	0.377	0.076	-0.082	-0.149	-0.306	-0.097	0.206	-0.254	-0.414	0.203	-0.157	0.49	-0.183	0.028	-0.272	-0.167	-0.499	-0.424	-0.729	-0.441	-0.312	0.001	-0.219	-0.815
AGI_HUM1_OLIGO_A_23_P383986	773674 ^ GALNAC4S-6ST ^ B cell RAG associated protein ^ Hs.287537 ^ NM_015892 ^ ^	1	0.21	0.888	0.191	0.658	0.436	0.068	0.959	1.038	0.536	0.428	0.332	0.539	0.351	0.743	0.079	0.369	-0.295	-0.186	-0.155	-0.295	0.626	0.001	-0.307	0.107	0.158	0.139	-0.001	-0.025	-0.069	0.071	-0.526	-0.569	-0.186	-0.236	0.328	-0.005	0.004	0.079	-0.371	-0.596	-0.513	-1.102	-0.203	-0.558	-0.278	-0.118	-1.248
AGI_HUM1_OLIGO_A_23_P47517	692556 ^ ^ ^ ^ NM_017966 ^ ^ ENSG00000167987	1	0.3815	0.9415	0.3245	0.3535	0.1355	-0.2475	0.2595	0.7735	0.7335	0.7325	0.4015	0.6525	0.3095	0.7615	-0.2805	0.6095	-0.4275	-0.1145	0.0495	0.0245	0.4375	-0.0265	0.0195	0.5915	-0.0785	0.1345	0.0515	-0.1955	-0.1735	0.0385	0.0705	-0.7345	0.1235	-0.1985	-0.1135	-0.0635	-0.1115	0.3345	-0.2445	-0.7155	-0.3105	-0.8915	-0.3495	-0.3865	-0.5845	-0.2895	-1.1355
AGI_HUM1_OLIGO_A_23_P17345	684265 ^ MAFB ^ V-maf musculoaponeurotic fibrosarcoma oncogene homolog B (avian) ^ Hs.169487 ^ NM_005461 ^ ^	1	0.294	0.866	0.899	0.551	-0.115	0.201	1.009	1.448	1.014	1.202	0.106	1.256	0.987	1.347	-0.133	1.117	0.511	-0.491	0.174	-0.167	-0.107	-0.059	-0.132	0.758	0.4	0.032	-0.032	-0.124	0.202	0.427	-1.004	-0.879	0.2	0.309	-0.07	-0.135	-0.124	0.313	-0.298	-0.644	-1.081	-0.973	-0.919	-0.875	-0.65	-0.272	-0.69
AGI_HUM1_OLIGO_A_24_P158946	846922 ^ FGD4 ^ FYVE, RhoGEF and PH domain containing 4 ^ Hs.117835 ^ NM_139241 ^ ^	1	0.3745	0.9595	0.3405	0.2805	0.2775	0.1375	0.8215	0.8505	0.7985	0.5185	0.3305	0.2645	0.1125	0.7655	0.2325	0.2155	-0.7935	-0.0925	-0.3905	-0.1695	-0.0565	-0.0435	-0.0535	0.2885	-0.0645	-0.0215	-0.3675	0.2635	-0.2015	0.1935	-0.7185	-0.6415	-0.4075	0.7105	0.3715	-0.3365	0.1535	0.0215	-0.5385	-0.2385	-0.7985	-0.8715	-0.6635	-0.8595	-0.2245	-0.2655	0.0475
AGI_HUM1_OLIGO_A_24_P305570	857225 ^ RIN2 ^ Ras and Rab interactor 2 ^ Hs.472270 ^ NM_018993 ^ ^	1	0.381	0.73	0.314	0.437	0.307	0.562	0.647	1.241	1.133	0.77	0.499	0.527	0.485	0.643	-0.005	-0.262	-0.066	0.244	-0.604	0.041	0.854	0.149	0.005	0.242	-0.06	-0.152	-0.128	-0.67	-0.207	-0.009	-0.67	-0.82	0.047	0.696	0.324	-0.056	0.224	0.183	-0.076	-0.788	-0.677	-0.636	-0.434	-0.248	-0.311	-0.103	-0.485
AGI_HUM1_OLIGO_A_23_P61748	695922 ^ COL4A3BP ^ Collagen, type IV, alpha 3 (Goodpasture antigen) binding protein ^ Hs.270437 ^ NM_005713 ^ ^	1	0.4245	1.0825	-0.2635	0.3405	0.0515	0.2005	0.2605	0.7225	0.7705	0.3555	0.1675	0.2305	0.1855	0.4725	0.2365	0.1455	-0.2035	-0.0405	-0.1985	-0.0655	0.4345	0.1135	-0.0005	0.2285	-0.0655	0.0005	-0.1365	-0.3805	-0.3865	-0.0235	-0.2095	-0.2205	0.0895	0.1945	0.3385	-0.0435	0.0565	0.0075	-0.2995	-0.2235	-0.1985	-0.2805	-0.1375	-0.4535	0.0235	-0.0355	-0.1895
AGI_HUM1_OLIGO_A_23_P217109	687933 ^ SLC31A2 ^ Solute carrier family 31 (copper transporters), member 2 ^ Hs.24030 ^ NM_001860 ^ ^ ENSG00000136867	1	-0.0955	0.2805	0.2375	0.8875	0.4245	-0.3015	1.0655	1.4265	0.2725	0.1615	0.5155	0.5975	0.9115	0.7725	0.3075	0.4755	-0.5035	-0.3465	-0.0685	-0.2445	-0.3505	0.0075	0.2465	0.1155	0.4715	-0.1315	-0.0115	-0.9985	0.0125	0.1355	-0.6315	-0.8005	0.2525	0.2005	0.3845	0.0935	0.0025	0.5795	0.0175	-0.8635	-0.6725	-1.7715	-0.2355	-0.2855	-0.7795	-0.2895	-1.2775
AGI_HUM1_OLIGO_A_23_P61531	684288 ^ GLB1 ^ Galactosidase, beta 1 ^ Hs.443031 ^ NM_000404 ^ ^ ENSG00000170266	1	0.2655	-0.2315	0.1885	0.1725	0.3345	0.3075	0.4985	0.6415	0.5275	0.1225	0.3275	0.1675	0.4415	0.4135	0.3255	-0.0225	-0.0245	0.0325	0.1205	-0.0575	0.1725	0.0225	-0.0725	0.0235	0.1835	-0.1555	-0.1265	-0.1395	0.1085	-0.0725	-0.2345	-0.3265	0.2155	0.0485	0.3655	-0.0905	-0.2055	0.2725	-0.0775	-0.4845	-0.6795	-0.7715	-0.2045	-0.1645	-0.2245	-0.0335	-0.5715
AGI_HUM1_OLIGO_A_23_P169529	691775 ^ HRB ^ HIV-1 Rev binding protein ^ Hs.443507 ^ NM_004504 ^ ^ ENSG00000173744	1	0.0365	0.2685	0.7595	0.7785	0.2025	-0.1115	0.7175	1.6965	0.6365	0.4045	0.0005	0.3035	0.3275	0.5225	-0.1725	0.0355	0.0095	0.0815	0.0415	-0.2275	0.3485	0.0735	0.1305	-0.0185	-0.1865	0.1515	-0.3515	-0.3835	-0.1575	0.0015	-0.3845	-0.5025	0.0325	-0.0015	0.2135	-0.0645	-0.0265	0.0095	-0.2415	-0.4855	-0.4615	-0.9395	-0.1105	-0.0405	-0.4615	-0.1885	-0.9565
AGI_HUM1_OLIGO_A_23_P75769	686915 ^ MS4A4A ^ Membrane-spanning 4-domains, subfamily A, member 4 ^ Hs.325960 ^ NM_024021 ^ ^ ENSG00000110079	1	0.3275	0.7285	0.6065	1.0855	0.8545	-0.1435	0.6275	1.4815	0.6165	0.8715	-0.1425	0.9535	0.9285	0.6415	0.0965	0.3715	0.3565	0.6745	0.4335	0.1285	-0.0975	-0.1365	-0.0015	0.3605	-0.4645	0.3155	-0.5395	0.0015	-0.2165	0.1105	0.1015	-1.6275	-0.0505	0.2085	-0.0725	-0.3205	-0.5025	0.1225	0.1465	0.0715	-1.1975	-1.5895	-0.8675	-0.9955	-0.8765	-1.3755	-0.9525
AGI_HUM1_OLIGO_A_23_P212870	694313 ^ SMAD1 ^ SMAD, mothers against DPP homolog 1 (Drosophila) ^ Hs.519005 ^ NM_005900 ^ ^ ENSG00000170365	1	0.032	0.389	0.562	0.2	0.486	0.37	0.451	0.662	0.433	0.399	-0.065	0.431	0.248	0.483	0.1	0.446	0.32	0.032	0.462	0.215	0.269	0.11	-0.302	-0.046	-0.275	-0.065	-0.115	-0.028	0.165	0.236	-0.784	-0.466	-0.063	-0.001	-0.166	-0.019	-0.093	0.258	-0.221	-0.261	-0.29	-0.631	-0.588	-0.464	-0.301	-0.235	-0.353
AGI_HUM1_OLIGO_A_23_P129188	685502 ^ CALML4 ^ Calmodulin-like 4 ^ Hs.435457 ^ NM_033429 ^ ^ ENSG00000129007	1	0.3235	0.3525	0.6995	0.4565	0.2935	0.4645	0.4495	1.1705	0.7555	0.3475	0.3425	0.3535	0.4075	0.5005	0.0645	-0.1285	0.4285	-0.1065	0.2285	0.4035	0.0535	-0.1585	-0.1755	0.5435	-0.1435	-0.3995	-0.5555	0.0235	-0.2115	-0.1425	-0.6515	-0.4385	0.1225	-0.0235	0.1425	0.3975	0.2845	-0.0515	-0.1935	-0.4735	-0.8085	-1.0615	-0.4335	-0.5205	-0.2845	-0.2295	-0.4075
AGI_HUM1_OLIGO_A_23_P162589	688332 ^ ^ ^ ^ NM_001017535 ^ ^	1	0.185	0.635	0.235	0.615	0.575	0.435	0.455	0.845	1.045	0.325	0.365	0.375	0.425	0.525	-0.095	-0.315	0.165	0.085	0.185	-0.015	0.065	0.025	0.075	0.145	0.005	-0.205	-0.005	0.095	-0.215	0.135	-0.395	-0.975	-0.385	-0.285	0.245	0.005	-0.255	-0.025	-0.225	-0.705	-0.885	-1.275	-0.675	-0.605	-0.355	-0.325	-0.615
AGI_HUM1_OLIGO_A_24_P319675	845133 ^ RAB10 ^ RAB10, member RAS oncogene family ^ Hs.467960 ^ NM_016131 ^ ^	1	0.2495	0.5235	0.2015	0.3725	0.4555	0.3275	0.3405	0.9805	0.7085	0.0395	0.1995	0.5085	0.0475	0.4365	0.0015	-0.0245	-0.0805	0.0445	0.3475	0.4585	-0.1105	0.4265	0.2355	-0.1665	-0.0675	-0.0195	-0.2255	-0.4005	0.0095	-0.0345	-0.4715	-0.7505	-0.0855	0.1575	0.0535	-0.4325	0.0745	0.0325	-0.3745	-0.5995	-0.4485	-0.9245	-0.2655	-0.4125	-0.6385	-0.1595	-0.9145
AGI_HUM1_OLIGO_A_24_P148717	854444 ^ CCR1 ^ Chemokine (C-C motif) receptor 1 ^ Hs.301921 ^ NM_001295 ^ ^	1	0.291	0.7	0.338	0.487	0.171	0.041	0.687	1.698	0.958	1.409	0.566	0.29	0.152	0.721	0.196	-0.316	0.003	-0.062	0.364	-0.237	0.266	0.1	0.096	0.28	0.007	-0.003	-0.023	-1.188	-0.099	-0.358	0.092	-0.736	0.05	0.324	0.325	-0.245	-0.205	-0.645	-0.82	-2.16	-0.881	-1.476	-0.872	-0.781	-0.955	-0.74	-0.827
AGI_HUM1_OLIGO_A_32_P45009	866795 ^ IDH1 ^ Isocitrate dehydrogenase 1 (NADP+), soluble ^ Hs.11223 ^ NM_005896 ^ ^	1	0.066	0.711	0.422	0.551	0.116	0.157	0.589	1.246	0.594	0.132	0.264	0.435	0.356	0.043	-0.117	-0.012	-0.134	0.125	0.008	0.074	0.14	0.226	0.262	-0.008	0.201	0.21	-0.256	-0.408	0.145	-0.041	0.015	-0.639	-0.168	-0.161	-0.04	0.021	-0.171	-0.476	-0.585	-1.149	-0.531	-0.68	-0.544	-0.335	-0.191	-0.653	-1.279
AGI_HUM1_OLIGO_A_23_P255104	691222 ^ LHFPL2 ^ Lipoma HMGIC fusion partner-like 2 ^ Hs.79299 ^ NM_005779 ^ ^	1	0.1605	0.4255	1.7445	0.2185	0.2225	0.4205	1.1935	1.5355	1.0315	0.6725	0.2535	0.3595	0.2245	0.3905	-0.2495	0.2015	0.2995	-0.0605	0.4725	0.0075	-0.3295	0.0705	-0.0785	-0.2065	-0.2545	-0.0065	0.2665	-0.1375	0.1295	0.6695	-0.3955	-1.1385	-0.3555	-0.1395	-0.1615	0.8095	-0.2155	-0.2705	-0.3285	-1.1055	-1.0075	-1.0095	-0.9545	-0.3865	-0.1835	-0.6865	-1.3335
AGI_HUM1_OLIGO_A_23_P85716	680960 ^ FCGR2A ^ Fc fragment of IgG, low affinity IIa, receptor for (CD32) ^ Hs.352642 ^ NM_021642 ^ ^ ENSG00000143226	1	0.4645	0.3555	0.8535	0.5235	0.3975	0.3945	1.3785	1.3445	0.8265	0.8515	0.3155	0.0015	0.6565	0.4955	0.3575	-0.7965	0.3415	0.1075	0.2915	0.1005	0.0565	0.2215	-0.1215	0.1975	0.1505	-0.2005	-0.0475	0.7035	-0.1025	-0.4105	-0.5305	-0.7295	-1.2375	0.1115	0.2365	-0.3605	-0.0015	-0.3325	-0.4585	-0.4925	-0.5375	-2.1305	0.1615	-0.1105	-0.8475	-1.3455	-0.5695
AGI_HUM1_OLIGO_A_23_P123608	850972 ^ JAK2 ^ Janus kinase 2 (a protein tyrosine kinase) ^ Hs.434374 ^ NM_004972 ^ ^	1	0.38	0.67		0.64	0.3	0.46	1.34	1.03	0.65	0.71	0.31	0.1	0.68	0.69	0.06	-0.42	-0.24	-0.11	0.17	-0.27	0.25	0.03	0.25	0.43	0.39	-0.39	0.22	0.27	-0.53	-0.11	-0.32	-0.76	-0.1	0.78	0.33	0.01	0.21	-0.31	-0.5	-0.81	-0.53	-1.08	0	-0.17	-0.19	-0.59	-0.26
AGI_HUM1_OLIGO_A_23_P77401	695680 ^ FLJ11151 ^ Hypothetical protein FLJ11151 ^ Hs.460002 ^ NM_018340 ^ ^ ENSG00000103381	1	0.1425	0.3435	-0.1405	0.4265	0.3885	0.2035	0.6945	0.7455	0.4645	0.0535	0.5845	0.1345	0.2555	0.4725	0.4265	-0.1295	-0.2035	-0.0385	-0.0785	-0.2025	0.0135	0.0385	-0.0755	0.2375	0.1555	-0.0005	-0.2005	0.1075	-0.7835	0.1745	-0.8065	-0.6205	0.0635	-0.1255	0.3755	0.0005	0.0145	-0.2805	0.0405	-0.3525	-0.6875	-0.7205	-0.1625	0.1795	-0.2195	-0.4275	-0.5925
AGI_HUM1_OLIGO_A_24_P176131	857648 ^ WDFY2 ^ WD repeat and FYVE domain containing 2 ^ Hs.208550 ^ NM_052950 ^ ^	1	0.314	0.384		0.482	0.362	0.103	1.013	0.817	0.672	0.342	0.136	0.289	0.528	0.407	0.28	-0.396	0.319	-0.192	0	-0.121	0.316	0.023	0.545	0.25	-0.039	-0.079	-0.081	-0.09	-0.458	0.23	-0.393	-0.242	-0.098	-0.154	0.227	-0.244	-0.158	-0.388	0.028	-0.439	-0.221	-0.628	0.152	0.3	0.257	-0.287	-0.377
AGI_HUM1_OLIGO_A_23_P170467	695411 ^ USP3 ^ Ubiquitin specific protease 3 ^ Hs.458499 ^ NM_006537 ^ ^ ENSG00000140455	1	0.0775	0.1475	0.3645	0.3595	0.2985	0.3395	0.4325	0.7415	0.2735	0.1305	0.1675	0.0545	0.4775	0.3865	0.5465	-0.2065	0.1375	-0.0805	-0.0525	-0.0855	0.5035	0.0015	0.0585	-0.1685	-0.0035	-0.2235	0.1895	0.2995	-0.3125	0.0205	-0.4465	-0.1425	-0.0605	0.1095	0.3445	-0.1355	-0.1025	-0.0635	-0.1125	-0.0545	-0.3145	0.0335	-0.1485	-0.0015	-0.1135	-0.6275	-0.0925
AGI_HUM1_OLIGO_A_32_P131640	844072 ^ ^ ^ ^ NM_173078 ^ ^	1	0.46	0.82		0.167	0.79	0.709	0.917	1.616	-0.254	-0.005	0.456	0.041	0	0.789	0.028	-0.539			-0.387	-0.285	-0.03	-0.358	0.157	0.65	0.228	0.283		-0.125		0.153		-0.727	-0.49	-0.599	-0.11	0.172	-0.595	-0.144	0.06	-0.914	-0.786		0.071	-0.468	-0.523	-0.974
AGI_HUM1_OLIGO_A_23_P214627	682555 ^ AIF1 ^ Allograft inflammatory factor 1 ^ Hs.76364 ^ NM_004847 ^ ^	1	0.236	0.096	-0.207	0.01	0.216	0.549	0.355	0.547	0.277	0.435	0.231	0.728	0.165	-0.139	0.139	0.3	0.045	0.412	0.387	0.559	0.271	0.041	0.219	-0.01	-0.348	0.416	-0.263	-0.077	0.272	-0.144	-0.077	-0.108	-0.417	0.206	0.096	-0.202	-0.024	0.044	-0.413	-0.082	-0.486	-0.667	-0.358	-0.465	-0.569	-0.424	-0.354
AGI_HUM1_OLIGO_A_23_P421423	774519 ^ TNFAIP2 ^ Tumor necrosis factor, alpha-induced protein 2 ^ Hs.525607 ^ NM_006291 ^ ^	1	0.4495	0.2855	-0.2615	-0.0005	0.2615	0.4275	0.5255	0.2395	0.2425	0.0835	0.4055	0.6295	0.1925	-0.0095	0.0005	0.2125	0.1225	0.2025	0.1325	0.4495	0.2265	-0.1485	0.1675	0.0585	-0.1095	0.3235	0.0295	-0.2215	0.2605	0.1465	0.0285	-0.2585	-0.3775	-0.0005	-0.0275	0.0025	-0.2805	-0.3845	-0.5355	-0.3545	-0.2455	-0.5605	-0.3475	-0.3145	-0.0315	-0.3635	-0.7125
AGI_HUM1_OLIGO_A_23_P358957	850527 ^ CAMKK2 ^ Calcium/calmodulin-dependent protein kinase kinase 2, beta ^ Hs.297343 ^ NM_006549 ^ ^	1	0.4615	0.4215	0.0265	0.0195	0.2735	0.2965	0.4465	0.1555	0.3405	0.3435	0.6175	0.5625	0.2795	0.3085	-0.0905	0.0435	-0.4955	-0.0445	0.2705	0.2205	0.3395	-0.0525	-0.0235	0.3815	-0.2405	-0.0025	0.0735	-0.0295	0.3285	0.1095	-0.2815	-0.1885	-0.5005	0.1645	0.1225	-0.2935	0.0415	-0.1045	-0.4775	-0.0895	-0.5305	-0.6055	-0.2725	-0.4365	-0.5725	0.0025	-0.4775
AGI_HUM1_OLIGO_A_23_P154605	693932 ^ SULF2 ^ Sulfatase 2 ^ Hs.162016 ^ NM_018837 ^ ^	1	0.063	0.783	0.169	0.047	0.602	0.217	0.684	0.171	0.91	0.342	0.406	0.814	-0.12	0.174	-0.033	0.026	-0.579	-0.1	-0.438	0.481	0.662	0.317	0.173	-0.073	0.256	0.042	0.044	0.046	0.333	-0.221	-0.933	-0.26	-0.452	0.11	0.494	-0.691	-0.104	0.195	-0.079	-0.026	-0.615	-0.772	-0.537	-0.516	0.068	-0.372	-0.811
AGI_HUM1_OLIGO_A_23_P153026	691843 ^ GAA ^ Glucosidase, alpha; acid (Pompe disease, glycogen storage disease type II) ^ Hs.1437 ^ NM_000152 ^ ^	1	0.358	0.667	0.442	-0.187	0.823	0.14	0.739	0.067	0.398	0.294	0.416	0.098	0.404	-0.028	-0.021	0.192	0.096	0.292	0.45	0.323	0.167	-0.056	-0.047	0.047	-0.069	0.515	-0.066	-0.116	-0.268	0.542	-0.437	0.128	-0.39	-0.254	0.107	-0.347	0.124	-0.296	-0.07	0.021	-0.722	-0.61	-0.369	-0.394	0.046	-0.505	-0.231
AGI_HUM1_OLIGO_A_23_P39925	683407 ^ DYSF ^ Dysferlin, limb girdle muscular dystrophy 2B (autosomal recessive) ^ Hs.252180 ^ NM_003494 ^ ^ ENSG00000135636	1	-0.013	-0.122	0.913	0.786	0.562	0.666	0.705	1.136	0.432	0.667	0.369	-0.187	0.188	0.143	0.081	-0.102	0.55	0.439	0.6	0.83	-0.241	0.402	0.182	-0.324	0.372	0.013	0.182	-0.14	0.667	0.153	-0.358	-0.662	-0.489	0.114	0.345	-0.185	-0.033	0.089	-0.188	0.023	-0.725	-0.65	-0.256	-0.641	-0.663	-0.647	-0.518
AGI_HUM1_OLIGO_A_23_P110212	690248 ^ ACSL1 ^ Acyl-CoA synthetase long-chain family member 1 ^ Hs.406678 ^ NM_001995 ^ ^ ENSG00000151726	1	0.0805	0.1385	1.2775	0.1325	0.3215	0.6865	1.0595	2.0045	0.5015	0.9475	0.2665	-0.0265	0.0365	0.1235	0.0675	-0.3335	0.1415	0.2905	0.5065	0.1135	0.1075	0.3005	0.2145	-0.0325	-0.0135	0.2275	0.1475	-0.0345	0.2385	-0.0775	-0.2515	-0.6595	-0.5785	0.0525	0.0565	-0.1705	0.0135	-0.6765	-0.4375	-0.6005	-0.8565	-0.6365	-0.8095	-0.6745	-0.6645	-0.7845	-0.7805
AGI_HUM1_OLIGO_A_32_P19294	854994 ^ FLJ31978 ^ Hypothetical protein FLJ31978 ^ Hs.12381 ^ NM_144669 ^ ^	1	0.535	0.087	0.5	0.213	0.442	0.266	0.547	0.612	0.383	0.499	0.219	-0.048	-0.058	-0.003	0.494	-0.449	0.237	0.29	0.403	0.191	0.155	0.192	0.392	-0.056	0.144	-0.018	-0.063	0.001	-0.001	0.406	-0.331	-0.519	-0.628	0.094	0.536	0.006	0.068	-0.12	-0.02	0.095	-0.373	-0.664	-0.145	-0.236	-0.204	-0.678	-0.073
AGI_HUM1_OLIGO_A_24_P532232	853442 ^ CREB5 ^ CAMP responsive element binding protein 5 ^ Hs.437075 ^ NM_182898 ^ ^	1	-0.0285	0.5455	0.3965	0.3955	0.3965	0.3665	0.8875	1.4885	1.2175	0.4005	0.5475	-0.4015	0.7535	0.3775	0.3235	-0.6255	0.5015	0.4485	-0.2165	0.1575	0.4515	0.5085	0.3745	-0.0585	-0.1655	0.0905	0.1835	0.0875	-0.3185	0.3705	-0.8715	-0.4995	-0.1675	0.0285	0.3385	-0.4025	-0.2125	0.0455	-0.4215	-0.4725	-0.8215	-1.1995	-0.4125	-0.5175	-0.0695	-0.7385	-0.8125
AGI_HUM1_OLIGO_A_23_P148768	683328 ^ F5 ^ Coagulation factor V (proaccelerin, labile factor) ^ Hs.30054 ^ NM_000130 ^ ^ ENSG00000007908	1	-0.075	0.335	0.495	1.085	0.495	0.415	0.705	1.015	0.895	0.505	0.315	-0.315	0.605	0.065	0.145	-0.835	0.535	0.385	0.285	0.055	0.615	0.055	0.325	-0.455	0.015	-0.095	-0.225	-0.355	-0.355	0.435	-0.985	-0.415	-0.545	0.095	0.105	0.075	-0.335	-0.285	-0.395	-0.385	-0.505	-0.725	-0.015	-0.375	-0.325	-0.855	-0.935
AGI_HUM1_OLIGO_A_23_P27315	682181 ^ EMILIN2 ^ Elastin microfibril interfacer 2 ^ Hs.532815 ^ NM_032048 ^ ^ ENSG00000132205	1	0.2695	0.2295	0.4705	0.0095	0.4775	0.4415	0.6525	0.8755	0.7625	0.4245	0.4175	-0.0355	0.1515	-0.1165	0.1105	0.0465	0.0645	0.3835	0.0885	0.1065	0.2505	0.2355	0.0835	-0.0135	0.0985	-0.3565	-0.1695	-0.1975	-0.1655	0.2035	-0.4995	-0.3205	-0.4915	0.0245	0.1975	-0.1615	-0.0095	-0.4755	-0.4135	-0.2985	-0.8995	-0.7385	-0.4445	-0.2745	-0.1215	-0.3385	-0.8265
AGI_HUM1_OLIGO_A_23_P158725	688349 ^ SLC16A3 ^ Solute carrier family 16 (monocarboxylic acid transporters), member 3 ^ Hs.500761 ^ NM_004207 ^ ^ ENSG00000141526	1	0.296	0.215	0	0.847	0.338	0.311	0.538	0.911	0.375	1.016	0.316	0.756	0.659	0.077	0.649	0.348	-0.573	0.238	0.287	0.608	0.563	-0.165	0.028	0.084	-0.178	-0.03	-0.255	-0.782	0.259	0.078	-0.221	-0.213	-0.581	-0.048	0.395	-0.35	-0.209	0.231	-0.096	-0.843	-0.834	-1.371	-0.459	-0.564	-0.19	-0.408	-1.269
AGI_HUM1_OLIGO_A_23_P417404	771683 ^ C9orf88 ^ Chromosome 9 open reading frame 88 ^ Hs.522401 ^ AF151783 ^ ^	1	0.241	-0.375		0.531	0.567	0.398	0.402	1.14	0.753	0.415	0.181	0.281	0.547	0.283	-0.037	0.361	-0.552	0.047	0.008	0.584	0.424	0.106	0.273	0.141	0.07	0.033	0.188	-0.342	0.148	0.292	0	-0.271	-0.542	-0.212	0.252	-0.408	-0.46	-0.386	-0.025	-0.706	-0.359	-0.596	-0.267	-0.48	-0.109	-0.618	-1.03
AGI_HUM1_OLIGO_A_23_P49708	689263 ^ GRN ^ Granulin ^ Hs.514220 ^ NM_002087 ^ ^	1	0.464	0.029	0.121	0.414	0.47	0.519	0.771	1.244	0.987	0.235	0.42	0.342	0.545	0.083	-0.184	0.314	-0.333	0.409	0.381	0.684	0.453	0.013	0.34	-0.141	-0.013	0.179	-0.109	-0.037	-0.083	0.053	-0.023	0.291	-1.104	0.434	0.362	-0.262	-0.034	-0.564	-0.307	-0.748	-0.72	-0.778	-0.401	-0.433	-0.372	-0.534	-0.599
AGI_HUM1_OLIGO_A_23_P50081	690416 ^ IMPA2 ^ Inositol(myo)-1(or 4)-monophosphatase 2 ^ Hs.367992 ^ NM_014214 ^ ^ ENSG00000141401	1	0.5815	-0.0535	0.1945	0.4315	0.6185	0.5185	0.8455	1.0175	0.8245	0.3705	0.3895	0.5975	0.2855	0.4865	0.3045	0.4665	0.3585	0.3995	-0.2095	0.4805	-0.0455	-0.2665	0.4675	0.1425	0.0285	0.0245	0.3425	-0.0585	0.4405	0.4125	-0.1255	-0.0825	-0.3065	-0.3455	-0.0245	-0.0325	-0.2665	-0.3135	0.0765	-0.6095	-0.9205	-0.2475	-0.6645	-0.0955	-0.2655	-0.6795	-0.8575
AGI_HUM1_OLIGO_A_24_P325520	868809 ^ SORT1 ^ Sortilin 1 ^ Hs.485195 ^ NM_002959 ^ ^	1	0.3425	0.1105	0.3735	0.4245	0.5515	0.5815	0.5975	0.8165	0.7525	0.3255	0.1785	0.6425	0.5355	0.3855	0.2945	-0.1135	-0.0975	-0.0725	0.2715	0.2585	0.5315	0.0225	-0.0395	0.2405	0.0085	0.0025	0.2115	0.1295	0.4265	0.0855	-0.2875	-0.4825	-0.0025	-0.5965	-0.2985	-0.3515	-0.1055	-0.1605	-0.1165	-0.3655	-0.4515	-0.0505	0.0115	-0.1605	-0.2615	-0.6045	-1.1385
AGI_HUM1_OLIGO_A_24_P88763	868697 ^ LOXL3 ^ Lysyl oxidase-like 3 ^ Hs.469045 ^ NM_032603 ^ ^	1	0.2795	0.2595	0.7415	0.3995	0.3105	0.5525	0.8055	0.6145	0.7925	0.2725	0.4655	0.5415	0.4325	0.1585	-0.0505	0.0055	-0.0435	-0.1465	0.3065	0.4015	0.0875	-0.0055	-0.0825	0.3765	0.0965	0.2495	-0.1605	0.2405	0.1635	0.3045	-0.2185	-0.5075	-0.1335	-0.1795	-0.3255	-0.5785	0.1305	-0.1595	-0.0985	-0.5415	-0.8495	-0.2585	-0.4355	-0.2665	-0.1305	-0.2935	-0.8115
AGI_HUM1_OLIGO_A_23_P129956	689569 ^ DUSP3 ^ Dual specificity phosphatase 3 (vaccinia virus phosphatase VH1-related) ^ Hs.181046 ^ NM_004090 ^ ^	1	0.2295	0.3855	0.3595	-0.1145	0.5115	0.4465	0.1685	0.6255	1.0475	0.1745	0.1175	0.5405	0.2915	0.1855	0.1665	-0.1605	-0.1285	0.0605	0.1865	0.4555	0.0725	-0.0345	0.2405	0.1485	0.1215	-0.0695	0.2325	0.0345	0.1645	0.1175	0.1345	-0.6525	-0.3215	-0.5165	-0.0875	-0.2685	-0.1515	-0.2115	-0.2025	-0.4195	-0.5025	-0.5215	-0.4415	-0.4365	0.0535	-0.4675	-0.6925
AGI_HUM1_OLIGO_A_23_P129935	684774 ^ VMP1 ^ Likely ortholog of rat vacuole membrane protein 1 ^ Hs.444569 ^ NM_030938 ^ ^ ENSG00000062716	1	0.0145	0.5175	-0.0445	0.1385	0.2545	0.4075	0.5035	0.7535	0.6905	0.3305	0.3605	0.4465	0.4385	0.5215	0.1075	0.2235	-0.1875	0.3185	-0.1665	-0.1475	0.8045	0.2175	0.3795	0.0375	-0.2095	0.3495	0.3875	-0.0615	-0.0145	-0.2135	0.1785	-0.6285	-0.3495	0.1245	0.0345	-0.3075	0.0855	-0.5145	-0.5225	-0.5505	-0.2295	-0.6175	-0.1525	-0.1265	-0.4225	-0.4415	-1.1715
AGI_HUM1_OLIGO_A_23_P382	844255 ^ FLJ10521 ^ Hypothetical protein FLJ10521 ^ Hs.443460 ^ NM_018125 ^ ^	1	0.3425	0.2375	-0.2745	-0.0865	0.4935	0.4085	0.6295	0.6155	0.8615	0.4695	0.6095	0.1205	0.3435	0.0155	0.2305	0.1315	0.1715	0.3695	-0.2205	-0.0435	0.5575	-0.0785	0.5265	0.3905	0.1645	-0.0135	0.0065	0.1265	-0.3665	0.1335	0.1665	-0.1655	-0.2775	-0.0215	0.4055	-0.1575	0.0015	-0.2425	-0.3615	-0.5485	-0.5895	-0.5345	-0.4065	-0.2075	0.1885	-0.3915	-0.9695
AGI_HUM1_OLIGO_A_23_P386	857915 ^ FLJ10521 ^ Hypothetical protein FLJ10521 ^ Hs.443460 ^ NM_018125 ^ ^	1	0.286	0.331	-0.267	-0.347	0.434	0.342	0.517	0.579	0.638	-0.019	0.477	0.464	0.183	0.211	-0.013	-0.15	-0.138	0.209	0.144	0.228	0.431	0.013	0.367	0.13	0.239	-0.026	0.178	0.25	0.135	0.153	0.013	-0.417	-0.473	0.146	0.428	0.032	-0.034	-0.178	-0.215	-0.404	-0.727	-0.96	-0.56	-0.409	-0.04	-0.542	-1.023
AGI_HUM1_OLIGO_A_23_P92082	682657 ^ TKT ^ Transketolase (Wernicke-Korsakoff syndrome) ^ Hs.89643 ^ NM_001064 ^ ^ ENSG00000163931	1	0.109	0.249	0.093	0.584	0.764	0.254	0.714	0.53	0.994	0.358	0.652	0.503	0.435	0.013	-0.06	-0.001	0.297	0.26	-0.028	0.218	0.372	0.173	0.095	-0.125	-0.059	0.001	-0.023	0.174	-0.13	-0.175	-0.301	0.001	-0.19	-0.101	0.498	-0.356	-0.024	-0.067	-0.506	-0.251	-0.654	-0.377	-0.118	0.174	0.008	-0.854	-0.602
AGI_HUM1_OLIGO_A_23_P331748	771694 ^ CD33 ^ CD33 antigen (gp67) ^ Hs.83731 ^ NM_001772 ^ ^	1	0.2	-0.117	0.444	0.532	0.552	0.617	0.741	0.596	1.013	-0.191	0.467	0.429	0.425	0.421	0.062	-0.169	0.273	0.417	0.041	0.241	0.526	-0.015	0.425	0.361	-0.113	-0.197	0.029	0.337	0	0.388		-1.14	-0.216	-0.076	0.4	-0.237	-0.073	-0.258	-0.396	-0.561	-0.627	-1.038	-0.302	-0.048	0.033	-0.549	-0.809
AGI_HUM1_OLIGO_A_23_P215944	690957 ^ CTSB ^ Cathepsin B ^ Hs.520898 ^ NM_147780 ^ ^ ENSG00000164733	1	0.1605	0.5945	0.5625	0.1855	0.8365	0.6905	0.2895	1.1725	0.7175	0.3835	0.3015	0.6125	0.5035	0.2645	0.1955	0.1185	0.5655	0.3785	0.4015	0.4205	0.2505	0.1185	0.2635	0.3155	-0.2865	-0.2905	-0.1765	-0.0415	-0.0355	-0.2175	-0.2295	0.3015	-0.3335	-0.1425	-0.2475	0.2015	0.0355	-0.3105	-0.4185	-0.5315	-0.3315	-0.5285	-0.4005	-0.7055	-0.4235	-0.4385	-0.6885
AGI_HUM1_OLIGO_A_23_P58647	682257 ^ CTNNA1 ^ Catenin (cadherin-associated protein), alpha 1, 102kDa ^ Hs.445981 ^ NM_001903 ^ ^ ENSG00000044115	1	0.103	0.334	0.308	0.326	0.77	0.209	0.418	1.212	0.928	0.082	0.198	0.442	0.557	0.386	0.223	0.252	0.262	0.081	0.167	0.094	0.546	0.165	-0.026	-0.387	0.031	-0.008	-0.149	0.008	0.189	-0.294	-0.368	-0.282	-0.251	-0.077	0.179	-0.115	-0.235	0.031	-0.385	-0.305	-0.326	-0.636	-0.561	-0.332	-0.377	-0.187	-0.794
AGI_HUM1_OLIGO_A_24_P11506	851339 ^ KYNU ^ Kynureninase (L-kynurenine hydrolase) ^ Hs.470126 ^ NM_003937 ^ ^	1	0.008	0.528		0.212	0.31	0.49	0.43	1.165	1.128	0.677	0.267	0.822	0.821	0.357	0.396	-0.034	0.714	0.039	0.338	0.252	0.368	0.506	0.322	-0.055	0	-0.462	0.056	0.014	-0.047	-0.363	-0.385	-0.408	0.063	-0.153	0.322	-0.066	0.309	-0.243	-0.24	-0.436	-0.104	-0.805	-0.537	-0.114	-0.275	-0.56	-0.621
AGI_HUM1_OLIGO_A_23_P56898	689126 ^ KYNU ^ Kynureninase (L-kynurenine hydrolase) ^ Hs.470126 ^ NM_003937 ^ ^ ENSG00000115919	1	-0.19	0.183	0.185	0.091	0.454	0.467	0.21	1.105	1.056	0.687	0.097	0.257	0.774	0.425	0.329	0.242	0.611	0.668	0.409	0.572	0.3	0.225	0.003	0.085	-0.303	-0.083	-0.003	-0.195	-0.077	-0.24	-0.297	-0.291	-0.091	-0.084	0.281	-0.206	0.184	-0.084	0.027	-0.036	-0.592	-0.452	-0.483	-0.341	-0.347	-0.597	-0.962
AGI_HUM1_OLIGO_A_23_P107401	688031 ^ TIMP2 ^ Tissue inhibitor of metalloproteinase 2 ^ Hs.104839 ^ NM_003255 ^ ^ ENSG00000035862	1	-0.0425	-0.2115	0.3285	0.2635	0.5335	0.5495	0.5945	1.0385	0.6425	0.4335	0.2515	0.1635	0.0885	-0.0125	0.1645	-0.1735	0.1165	0.3125	0.2925	0.7225	0.0005	0.1155	0.2705	0.1805	0.0375	0.0315	-0.3215	-0.0225	-0.0655	-0.0005	-0.2105	0.0515	-0.3035	0.0625	0.4235	-0.0205	-0.1405	-0.3255	-0.1555	-0.0685	-0.4895	-0.3675	-0.5605	-0.4775	-0.0045	-0.6905	-0.5535
AGI_HUM1_OLIGO_A_23_P144959	693356 ^ CSPG2 ^ Chondroitin sulfate proteoglycan 2 (versican) ^ Hs.443681 ^ NM_004385 ^ ^ ENSG00000038427	1	0.0355	0.3055	0.5325	0.4045	0.3705	0.6475	0.9435	1.2085	1.0585	0.6995	0.3895	-0.0485	0.3315	0.0385	-0.0095	-0.0555	0.3585	0.2315	0.1895	1.0615	0.5705	-0.0755	-0.0215	0.0095	-0.1805	-0.0915	-0.1085	-0.4715	0.2655	0.1165	-0.8615	-0.0075	-0.7465	0.2535	0.6155	-0.2355	0.0745	-0.3845	-0.4255	-0.0245	-0.8445	-0.5655	-0.4565	-0.1445	0.0945	-0.9815	-0.4835
AGI_HUM1_OLIGO_A_23_P210708	689404 ^ PTPNS1 ^ Protein tyrosine phosphatase, non-receptor type substrate 1 ^ Hs.128846 ^ NM_080792 ^ ^ ENSG00000088835	1	0.1485	0.5005	0.3135	0.0575	0.6055	0.8325	0.7195	0.9555	0.9555	0.4345	0.5455	0.3385	0.3455	0.1355	0.0015	-0.5725	0.2405	0.4175	0.2855	0.3245	0.4645	0.2515	0.4045	0.0305	-0.1425	-0.0335	-0.3575	0.1345	0.2035	-0.0015	-0.3135	-0.4405	-0.5035	-0.1045	0.1035	-0.0235	-0.0985	-0.2805	-0.4085	-0.1395	-0.6455	-0.4485	-0.5125	-0.1805	-0.3025	-1.0905	-0.7655
AGI_HUM1_OLIGO_A_23_P202939	697540 ^ APLP2 ^ Amyloid beta (A4) precursor-like protein 2 ^ Hs.370247 ^ NM_001642 ^ ^ ENSG00000084234	1	0.079	0.097	0.226	0.108	0.512	0.325	0.565	0.276	0.647	0.307	0.222	0.438	0.099	-0.189	-0.256	0.037	0.247	0.392	0.545	0.51	0.45	0.102	0.316	-0.014	0.193	0.24	0.053	-0.037	-0.122	-0.002	-0.28	-0.078	-0.562	0.24	0.002	-0.205	0.156	-0.325	-0.533	-0.231	-0.747	-0.324	-0.696	-0.351	-0.153	-0.935	-0.606
AGI_HUM1_OLIGO_A_23_P50498	696665 ^ FTL ^ Ferritin, light polypeptide ^ Hs.433670 ^ NM_000146 ^ ^ ENSG00000087086	1	-0.005	0.347	0.754	0.246	0.473	0.553	0.474	1.194	1.234	0.556	0.189	0.83	0.573	0.166	0.157	0.013	0.335	0.176	0.754	0.962	0.4	-0.075	-0.067	-0.058	-0.089	0.252	-0.334	0.005	0.484	-0.214	-0.283	0.049	-0.234	0.055	0.107	0.118	-0.243	-0.169	-0.603	-0.536	-0.556	-0.524	-0.301	-0.367	-0.281	-0.43	-0.488
AGI_HUM1_OLIGO_A_23_P50504	860690 ^ FTL ^ Ferritin, light polypeptide ^ Hs.433670 ^ NM_000146 ^ ^	1	0.113	0.535	0.622	0.088	0.497	0.393	0.542	1.171	0.787	0.432	0.239	0.707	0.138	-0.236	0.142	-0.026	0.265	0.302	0.773	0.939	-0.054	-0.219	0.022	-0.049	-0.195	0.129	-0.242	0.133	0.439	0.003	-0.003	-0.055	-0.262	-0.027	-0.2	0.054	0.137	-0.566	-0.351	-0.234	-0.261	-0.319	-0.122	-0.106	-0.184	-0.563	-0.456
AGI_HUM1_OLIGO_A_32_P155247	864995 ^ FTL ^ Ferritin, light polypeptide ^ Hs.433670 ^ NM_000146 ^ ^	1	0.0155	0.5545	0.7835	0.1205	0.3765	0.5285	0.5145	1.1795	1.0055	0.4165	0.3435	0.8785	0.1695	-0.2835	0.0325	-0.1395	0.1815	-0.0085	0.8035	0.9015	-0.0635	0.0085	0.0565	0.0695	-0.0305	0.0695	-0.2605	0.0665	0.4345	-0.1145	-0.1335	0.0665	-0.2935	0.0225	-0.0985	0.1125	0.0925	-0.3795	-0.5385	-0.2555	-0.4805	-0.3205	-0.2245	-0.1425	-0.3305	-0.5555	-0.3985
AGI_HUM1_OLIGO_A_24_P81740	850865 ^ TALDO1 ^ Transaldolase 1 ^ Hs.438678 ^ NM_006755 ^ ^	1	0.0395	0.2315	0.5745	0.1475	0.2565	0.6245	0.5745	1.2175	1.0635	0.4015	0.1675	0.3385	0.1525	0.1665	0.0525	0.1245	1.0705	0.4125	0.5355	0.5475	0.0545	0.1025	0.0815	0.0285	-0.2025	-0.0285	-0.4565	-0.2675	0.2465	-0.2005	-0.2115	-0.0915	-0.2785	-0.3895	0.0365	0.1105	-0.0905	-0.6445	-0.6105	-0.3725	-0.5825	-0.5545	-0.2655	-0.1595	-0.2885	-0.4605	-0.6235
AGI_HUM1_OLIGO_A_23_P156049	697088 ^ HEXB ^ Hexosaminidase B (beta polypeptide) ^ Hs.69293 ^ NM_000521 ^ ^ ENSG00000049860	1	0.2975	0.8205	0.3645	0.1875	0.5955	0.6195	0.6355	0.6915	0.7905	0.2895	0.0575	0.5215	0.4975	0.2115	0.1655	0.1225	-0.3865	-0.3125	0.4165	0.3385	0.4205	0.1715	0.1905	-0.3875	-0.0945	0.1845	-0.0805	0.0315	0.2745	-0.4565	0.0085	-0.3075	-0.2325	-0.1365	-0.0085	-0.2275	-0.3155	-0.1235	-0.5165	-0.4545	-0.2095	-0.1335	-0.1735	-0.0855	-0.0505	-0.5965	-0.7015
AGI_HUM1_OLIGO_A_23_P331895	842627 ^ TTYH3 ^ Tweety homolog 3 (Drosophila) ^ Hs.440899 ^ NM_025250 ^ ^	1	0.1705	0.1135	0.3695	0.4615	0.4055	0.4615	0.7005	0.2225	0.9445	0.6965	0.5385	0.4975	-0.1355	-0.2805	0.6405	-0.0175	0.1535	-0.0325	0.5175	0.4645	0.2255	0.1315	-0.1505	0.0675	-0.0145	-0.1655	-0.1295	0.0965	0.3235	0.2415	-0.2235	-0.0335	-0.4345	0.1685	-0.1755	-0.5425	0.1305	-0.6325	-0.0075	0.0075	-0.2525	0.0105	-0.4345	-0.3655	-0.2645	-0.2385	-0.4975
AGI_HUM1_OLIGO_A_23_P208516	864700 ^ LENG4 ^ Leukocyte receptor cluster (LRC) member 4 ^ Hs.467279 ^ NM_024298 ^ ^	1	0.27	0.124	0.375	0.228	0.535	0.518	0.126	0.532	0.369	0.546	0.538	0.233	-0.225	-0.242	0.296	0.152	-0.056	0.078	0.459	0.768	-0.123	0.205	0.224	0.234	-0.046	0.184	0.025	-0.124	0.298	0.238	-0.315	0.047	-0.28	0.018	-0.026	-0.175	-0.266	-0.616	-0.178	-0.043	-0.459	-0.192	-0.52	-0.396	-0.036	-0.797	-0.514
AGI_HUM1_OLIGO_A_23_P53557	870107 ^ LTBR ^ Lymphotoxin beta receptor (TNFR superfamily, member 3) ^ Hs.1116 ^ NM_002342 ^ ^	1	0.512	0.498	0.398	0.689	0.612	0.563	0.927	0.256	0.781	0.832	0.676	0.626	0.03	-0.267	0.296	0.006	-0.061	0.174	0.296	0.425	-0.219	-0.006	0.347	0.06	-0.256	-0.362	0.006	0.43	-0.146	0.078	-0.31	-0.734	-0.405	-0.083	0.042	-0.199	0.153	-0.795	-0.173	-0.22	-0.583	-0.555	-0.255	0.081	-0.04	-0.722	-0.648
AGI_HUM1_OLIGO_A_24_P300952	864433 ^ APLP2 ^ Amyloid beta (A4) precursor-like protein 2 ^ Hs.370247 ^ NM_001642 ^ ^	1	0.4915	0.7935	0.7645	0.6895	0.4795	0.7065	1.0065	0.6565	0.8715	0.8155	0.4475	0.7965	0.3085	-0.2185	0.2825	-0.0975	0.5465	0.3035	0.3895	0.6455	-0.0575	0.3695	0.4845	-0.0015	0.0135	-0.0435	0.2165	-0.1615	0.3405	0.0535	-0.2635	-1.0585	-0.4645	0.0125	-0.2735	-0.0525	0.0915	-0.5095	-0.4655	-0.3985	-1.0235	-0.5705	-0.3315	0.0015	-0.1835	-0.8975	-0.5955
AGI_HUM1_OLIGO_A_24_P80633	869246 ^ CTNNA1 ^ Catenin (cadherin-associated protein), alpha 1, 102kDa ^ Hs.445981 ^ NM_001903 ^ ^	1	0.086	0.735	0.837	-0.055	0.524	0.248	0.42	0.181	0.656	0.35	0.367	0.565	0.271	-0.352	0.139	-0.391	0.599	0.159	0.314	0.461	-0.05	0.171	0.301	-0.004	-0.072	0.282	0.336	0.071	0.539	-0.023		-0.301	-0.586	-0.479	-0.124	-0.194	0.123	-0.724	-0.001	0.068	-0.523	-0.439	-0.468	-0.226	-0.09	-0.806	-0.6
AGI_HUM1_OLIGO_A_23_P53126	693324 ^ LMO2 ^ LIM domain only 2 (rhombotin-like 1) ^ Hs.34560 ^ NM_005574 ^ ^ ENSG00000135363	1	0.19	0.75	-0.03	-0.03	0.5	0.25	0.35	0.82	0.66	0.51	0.52	0.39	0.28	0.46	0.16	-0.06	0.05	0.18	0.19	0.14	0.03	-0.05	0.42	0.09	0.03	0.13	0.01	0.12	-0.37	-0.1	0.03	-0.19	-0.01	0.12	0.02	-0.03	-0.05	-0.03	-0.43	-0.37	-0.67	-0.75	-0.44	-0.42	-0.58	-0.39	-0.87
AGI_HUM1_OLIGO_A_23_P201711	697517 ^ S100A6 ^ S100 calcium binding protein A6 (calcyclin) ^ Hs.275243 ^ NM_014624 ^ ^ ENSG00000160670	1	-0.066	0.537	-0.318	-0.002	0.345	0.328	0.065	1.293	0.541	0.536	0.522	0.512	0.22	0.169	0.367	0.288	-0.342	0.349	0.199	0.403	0.193	0.319	0.113	-0.35	0.025	0.263	-0.293	-0.17	-0.426	-0.512	0.138	0.242	-0.155	0.002	0.214	-0.231	-0.124	0.126	-0.611	-0.494	-0.464	-0.659	-0.922	-0.876	-0.461	-0.67	-0.675
AGI_HUM1_OLIGO_A_23_P75430	685374 ^ FN5 ^ FN5 protein ^ Hs.438064 ^ NM_020179 ^ ^ ENSG00000166002	1	0.2345	0.7575	0.2365	-0.0915	0.2915	0.4385	0.1375	1.0675	0.1625	0.1495	0.3605	0.4215	0.2835	0.1485	-0.3025	0.2335	-0.2365	0.3755	0.3245	0.2195	-0.1105	0.1005	0.0425	0.1825	-0.1915	0.3175	0.3975	0.0615	0.4525	-0.3165	0.1715	-0.6785	-0.1745	0.0335	-0.1175	-0.0335	0.0915	-0.0915	-0.3315	-0.5975	-0.5455	-0.9635	-0.6675	-0.7775	-0.6245	-0.6345	-1.5345
AGI_HUM1_OLIGO_A_23_P3221	693902 ^ SQRDL ^ Sulfide quinone reductase-like (yeast) ^ Hs.511251 ^ NM_021199 ^ ^ ENSG00000137767	1	-0.0945	0.6855	0.0255	0.0225	0.4335	0.4385	0.3245	0.7465	0.1335	0.1995	0.1075	0.1645	-0.0075	0.1645	0.0185	0.0855	-0.1635	0.1785	0.3015	0.0495	-0.0845	0.1265	0.0485	-0.3575	-0.1025	0.1855	-0.0125	-0.1865	0.1065	-0.2305	-0.0305	0.0605	-0.2795	-0.2515	0.0075	0.0625	-0.0195	0.0555	-0.1365	-0.4005	-0.3195	-0.7855	-0.5635	-0.4865	-0.4425	-0.4705	-0.5595
AGI_HUM1_OLIGO_A_23_P118722	682216 ^ ASGR1 ^ Asialoglycoprotein receptor 1 ^ Hs.12056 ^ NM_001671 ^ ^ ENSG00000141505	1	0.2005	0.8665	0.3815	-0.2125	0.4325	0.4955	0.4735	0.7435	0.9025	0.1345	0.6735	0.1965	0.1895	-0.0195	-0.2475	-0.0745	-0.1045	0.6435	0.5155	0.5965	0.1195	0.1485	0.3015	0.0035	-0.2355	0.1195	0.0295	-0.0365	0.3335	0.1605	-0.0625	0.0575	-0.6265	0.0735	-0.3865	-0.2565	-0.3615	-0.5815	-0.3555	-0.5255	-0.4085	-0.6235	-0.8845	-0.7565	0.0485	-0.5955	-0.9755
AGI_HUM1_OLIGO_A_23_P153745	695270 ^ IFI30 ^ Interferon, gamma-inducible protein 30 ^ Hs.14623 ^ NM_006332 ^ ^ ENSG00000105648	1	0.343	0.196	-0.102	-0.03	0.408	0.469	0.421	0.723	0.513	0.28	0.207	0.189	0.049	0.266	0.007	0.229	0.076	0.487	0.434	0.709	-0.241	-0.161	0.007	0.015	-0.058	0.226	-0.189	-0.235	0.305	0.221	-0.007	0.191	-0.572	0.175	0.356	-0.046	-0.08	-0.283	-0.354	-0.115	-0.619	-0.691	-0.556	-0.755	-0.216	-0.288	-0.471
AGI_HUM1_OLIGO_A_23_P122915	694633 ^ BRI3 ^ Brain protein I3 ^ Hs.410497 ^ NM_015379 ^ ^ ENSG00000164713	1	0.104	0.37	-0.008	0.11	0.438	0.437	0.226	0.411	0.251	0.452	0.451	0.487	0.194	0.019	-0.147	0.185	-0.167	0.344	0.555	0.495	-0.16	-0.014	0.015	0.138	0.033	0.008	-0.286	-0.159	0.196	0.07	-0.046	0.131	-0.514	-0.021	0.13	-0.19	0.042	-0.065	-0.153	-0.163	-0.393	-0.55	-0.515	-0.493	-0.057	-0.329	-0.582
AGI_HUM1_OLIGO_A_23_P48717	684882 ^ NPC2 ^ Niemann-Pick disease, type C2 ^ Hs.433222 ^ NM_006432 ^ ^ ENSG00000119655	1	-0.1145	0.4545	0.1825	0.0205	0.5665	0.3645	0.6675	0.5375	0.2185	-0.2355	0.2075	0.4775	0.2735	0.1775	-0.1365	0.1415	-0.0095	0.2615	0.5175	0.4505	-0.0435	-0.0775	-0.0145	-0.0665	-0.0185	0.1245	0.0095	0.2915	0.3165	-0.0505	0.1865	0.0185	-0.2405	-0.0495	0.1025	0.0955	0.0115	-0.0665	-0.3705	-0.3015	-0.3805	-0.4495	-0.5065	-0.3895	-0.2175	-0.3485	-0.6225
AGI_HUM1_OLIGO_A_23_P102582	685288 ^ C20orf24 ^ Chromosome 20 open reading frame 24 ^ Hs.184062 ^ NM_018840 ^ ^ ENSG00000101084	1	0.008	0.461	-0.072	0.418	0.408	0.408	0.381	0.827	0.045	0.449	0.065	0.189	0.282	0.352	-0.048	0.192	-0.014	0.106	0.122	0.231	0.151	-0.005	0.136	0.157	-0.18	0.26	-0.354	0.008	-0.119	-0.128	-0.023	0.119	-0.067	-0.141	0.216	-0.116	0.153	-0.056	-0.366	-0.3	-0.499	-0.414	-0.363	-0.271	-0.221	-0.23	0.005
AGI_HUM1_OLIGO_A_24_P194184	862531 ^ C20orf24 ^ Chromosome 20 open reading frame 24 ^ Hs.184062 ^ NM_018840 ^ ^	1	0.015	0.347	-0.131	0.153	0.371	0.455	0.304	0.559	0.258	0.399	0.267	0.429	0.067	0.241	0.149	0.315	0.039	-0.002	0.338	0.508	-0.249	0.212	0.204	0.141	-0.218	0.18	-0.412	-0.231	0.243	-0.279	-0.172	0.111	0.157	-0.188	-0.059	-0.004	0.002	-0.299	-0.289	-0.201	-0.319	-0.52	-0.446	-0.361	-0.243	-0.362	-0.061
AGI_HUM1_OLIGO_A_23_P153236	697522 ^ BC-2 ^ Putative breast adenocarcinoma marker (32kD) ^ Hs.12107 ^ NM_014453 ^ ^ ENSG00000130724	1	-0.048	0.241	0.273	0.29	0.234	0.234	0.496	0.797	0.713	0.362	0.008	0.249	0.245	0.287	0.497	0.165	0.643	0.298	0.27	0.188	-0.024	0.18	-0.015	-0.158	0.351	0.037	-0.029	-0.227	0.012	-0.169	0.113	-0.201	0.168	-0.008	0.102	-0.119	-0.101	-0.098	-0.285	-0.216	-0.328	-0.726	-0.143	-0.156	-0.278	-0.51	-0.245
AGI_HUM1_OLIGO_A_23_P94800	681974 ^ S100A4 ^ S100 calcium binding protein A4 (calcium protein, calvasculin, metastasin, murine placental homolog) ^ Hs.81256 ^ NM_002961 ^ ^ ENSG00000160673	1	0.011	0.503	0.041	0.223	0.075	0.104	0.514	0.639	0.554	0.391	0.216	0.487	0.229	0.316	0.528	0.148	0.131	0.412	0.573	0.438	-0.231	0.094	0.078	-0.316	-0.074	0.147	-0.075	-0.264	-0.203	-0.011	0.021	0.104	-0.061	-0.104	0.31	-0.11	-0.275	-0.027	-0.577	-0.579	-0.555	-0.725	-0.528	-0.531	-0.606	-0.715	-0.451
AGI_HUM1_OLIGO_A_23_P146644	685071 ^ ANXA2 ^ Annexin A2 ^ Hs.511605 ^ NM_001002857 ^ ^	1	0.0465	0.3285	-0.1335	0.2205	0.2015	0.1285	0.5285	0.8185	0.7155	0.2335	0.1065	0.8295	0.4775	0.2195	0.1515	0.3875	0.0095	0.3795	0.3245	0.1385	-0.1415	0.3915	0.4385	-0.0745	0.0035	0.1755	-0.1645	-0.3415	-0.3465	0.0925	0.2455	-0.4595	-0.2075	-0.2045	-0.0035	-0.1885	-0.0975	-0.2025	-0.4845	-0.7315	-0.1885	-0.9195	-0.5355	-0.5375	-0.2185	-0.7465	-0.9095
AGI_HUM1_OLIGO_A_24_P763655	867278 ^ ^ ^ ^ THC2271508 ^ ^	1	0.395	0.505	-0.077	0.187	0.384	0.163	0.464	0.763	0.649	0.194	0.168	0.8	0.231	0.035	0.053	0.386	-0.014	0.276	0.367	0.112	-0.289	0.428	0.554	-0.104	-0.094	0.132	-0.195	-0.101	-0.085	-0.057	0.421	-0.543	0.023	-0.281	0.018	-0.112	-0.11	-0.221	-0.224	-0.156	-0.304	-0.537	-0.296	-0.394	-0.458	-0.79	-0.75
AGI_HUM1_OLIGO_A_23_P103698	692962 ^ MAPBPIP ^ Mitogen-activated protein-binding protein-interacting protein ^ Hs.351629 ^ NM_014017 ^ ^ ENSG00000116586	1	-0.226	0.214	0.088	0.3	0.057	0.182	0.341	0.367	0.691	0.233	0.091	0.179	0.191	0.086	0.045	0	-0.052	0.223	0.015	0.202	-0.138	0.078	0.106	-0.046	-0.202	0.012	-0.275	-0.355	0.094	-0.087		0.026	0.129	-0.262	0.081	-0.268	-0.062	-0.279	-0.364	-0.364	0.04	-0.498	-0.16	-0.187	-0.083	-0.508	-0.483
AGI_HUM1_OLIGO_A_23_P69491	695243 ^ RHOA ^ Ras homolog gene family, member A ^ Hs.247077 ^ NM_001664 ^ ^	1	-0.01	0.03	-0.26	0.15	0.36	0.3	0.32	0.77	0.68	0.15	0.26	0.22	0.18	0.15	0.12	0.21	0.08	0.46	0.15	0.35	0.24	0.12	0.11	-0.19	-0.21	0.05	-0.15	-0.12	0.07	-0.17	0.08	0.12	-0.1	0.01	0.22	-0.22	-0.02	-0.12	-0.31	-0.22	-0.31	-0.46	-0.33	-0.34	-0.24	-0.35	-0.25
AGI_HUM1_OLIGO_A_23_P69493	844408 ^ RHOA ^ Ras homolog gene family, member A ^ Hs.247077 ^ NM_001664 ^ ^	1	-0.0355	0.1025	-0.2725	0.1685	0.2695	0.3205	0.2825	0.7525	0.7285	0.1745	0.4585	0.2095	-0.0445	0.1165	0.1485	0.3065	0.0115	0.6215	0.1925	0.2635	0.0765	0.1565	0.2365	-0.1085	-0.0725	-0.0335	-0.1355	-0.1035	0.2655	-0.0115	0.0185	0.1265	0.0245	-0.0365	0.1935	-0.0975	0.0465	-0.4285	-0.4215	-0.1815	-0.0155	-0.4265	-0.3205	-0.2515	-0.1675	-0.6565	-0.3055
AGI_HUM1_OLIGO_A_23_P154208	691696 ^ NAGK ^ N-acetylglucosamine kinase ^ Hs.7036 ^ NM_017567 ^ ^ ENSG00000124357	1	0.4325	0.3355	0.0265	0.2395	0.1525	0.1635	0.8265	0.7415	0.2875	0.3965	0.3635	0.3895	-0.1945	-0.1045	-0.0075	0.3655	-0.1195	0.1195	0.2465	0.4245	-0.3065	-0.4645	0.0865	0.0305	0.1785	0.3935	0.2165	-0.3435	0.5255	-0.1115	0.0075	-0.6005	-0.0355	-0.1365	0.0235	0.1045	0.3825	-0.5915	-0.1645	-0.7705	-0.2985	-1.0425	-0.1885	-0.2385	-0.6025	-0.4325	-1.0985
AGI_HUM1_OLIGO_A_23_P129486	843977 ^ SEPX1 ^ Selenoprotein X, 1 ^ Hs.279623 ^ NM_016332 ^ ^	1	0.1005	0.1645	0.6005	0.2125	0.4155	0.2295	0.5365	0.4105	0.1625	0.4505	0.4775	0.2425	-0.2805	-0.2255	0.0395	0.0015	0.0765	0.2985	0.5505	0.4105	-0.5715	0.1965	0.2925	0.1015	0.1015	0.2375	-0.0305	-0.1265	0.4045	0.0235	-0.1205	-0.4105	-0.0735	-0.4065	-0.0015	0.0245	-0.3645	-0.4185	-0.3485	-0.5095	-0.2655	-0.8165	-0.4405	-0.3575	-0.3835	-0.8825	-0.9885
AGI_HUM1_OLIGO_A_23_P26629	860687 ^ PYCARD ^ PYD and CARD domain containing ^ Hs.499094 ^ NM_013258 ^ ^	1	0.1775	-0.1605	0.4065	0.0555	0.3595	0.1635	0.6175	0.7205	0.1685	0.1175	0.3855	0.3575	0.1145	-0.0755	0.0305	0.0655	-0.1335	0.2835	0.5475	0.6715	-0.2725	-0.0205	0.0045	0.0785	-0.0815	0.1105	0.0115	-0.0045	0.4755	0.3325	-0.0215	-0.1115	-0.1275	-0.0845	0.2875	0.0445	-0.1315	-0.2145	0.0625	-0.2415	-0.4425	-0.5015	-0.4695	-0.5695	-0.1605	-0.4595	-0.5745
AGI_HUM1_OLIGO_A_23_P97932	688190 ^ MSRB ^ Methionine sulfoxide reductase B ^ Hs.461420 ^ NM_012228 ^ ^ ENSG00000148450	1	0.118	0.422	0.971	-0.062	0.397	0.566	0.309	0.561	0.503	0.053	0.516	0.419	0.098	0.197	-0.202	0.114	-0.255	0	0.611	0.369	-0.056	0.166	0.002	0.408	0.125	0.402	-0.091	-0.177	0.726	0.099	-0.065	-0.28	-0.051	0	-0.149	-0.1	-0.04	-0.466	-0.252	-0.482	-0.238	-0.644	-0.466	-0.718	0.065	-1.131	-0.657
AGI_HUM1_OLIGO_A_23_P202587	695406 ^ KIAA1598 ^ KIAA1598 ^ Hs.501140 ^ NM_018330 ^ ^ ENSG00000138204	1	-0.0055	0.1955	-0.0175	0.0375	1.0135	0.9635	0.7235	0.7045	0.7525	0.6935	0.4295	0.4185	-0.0745	-0.0285	0.3055	-0.7225	0.7025	0.8885	0.0135	0.2135	0.1005	-0.2225	-0.2465	0.4015	0.4635	0.4985	-0.2845	0.1145	-0.4715	0.1525	0.2415	0.3395	-0.5925	-0.3385	-0.1535	0.4335	0.0405	0.2815	-0.0475	-0.1845	-1.0645	-0.4635	-0.5825	-0.1845	-0.1595	-1.0455	-0.4445
AGI_HUM1_OLIGO_A_23_P62659	692669 ^ PPT1 ^ Palmitoyl-protein thioesterase 1 (ceroid-lipofuscinosis, neuronal 1, infantile) ^ Hs.3873 ^ NM_000310 ^ ^ ENSG00000131238	1	0.2695	0.4555	-0.0845	0.2345	0.3115	0.4055	0.8905	1.1545	0.9525	0.3485	-0.3885	0.0445	0.5595	0.3535	-0.1925	-0.0655	0.4115	0.0895	-0.3175	-0.3705	0.4355	0.2965	0.2345	0.0675	0.1485	0.0745	-1.0065	0.1985	-0.8555	-0.3445	0.0055	0.0135	-0.0185	-0.0055	0.4565	-0.4765	0.1515	-0.0565	-0.4565	-0.4935	-0.5705	-0.3515	0.3045	-0.0425	-0.1295	-0.1695	-0.6955
AGI_HUM1_OLIGO_A_23_P133293	696147 ^ MCTP1 ^ Multiple C2-domains with two transmembrane regions 1 ^ Hs.209095 ^ AK025997 ^ ^	1	0.802	1.409		0.904	-0.168	0.793	0.652	1.329	1.504		0.512	-0.428	0.71	0.335	0.024	-0.483	0.122		0.057	-0.275	-0.012	0.552	0.132	0.057	-0.088	-0.069		0.095		-0.053		-0.198	-0.341	0.575	0.307	-0.399	0.515	-0.318	-0.455	-0.6	-0.599		-0.418	0.469	0.024	0	0.058
AGI_HUM1_OLIGO_A_23_P1254	697980 ^ GSTO1 ^ Glutathione S-transferase omega 1 ^ Hs.190028 ^ NM_004832 ^ ^ ENSG00000148834	1	-0.0185	0.1865	-0.1775	0.6705	0.4555	0.5885	0.6235	1.4945	0.7235	0.6885	0.2175	-0.1315	0.7485	0.5225	0.4505	0.2085	0.5965	0.2955	-0.2005	-0.1205	0.5415	0.2335	0.0145	-0.1275	-0.0265	0.1435	-0.0995	-0.1435	-0.4355	-0.1935	-0.2195	0.0015	0.2585	-0.1905	0.3135	-0.0015	-0.1015	0.0285	-0.3565	-0.3645	-0.3205	-0.4625	0.1515	0.1405	-0.2255	-0.2785	-0.4395
AGI_HUM1_OLIGO_A_24_P304051	870230 ^ GSTO1 ^ Glutathione S-transferase omega 1 ^ Hs.190028 ^ NM_004832 ^ ^	1	-0.0065	0.1725	-0.1495	0.5615	0.3745	0.4205	0.5375	1.1385	0.6175	0.5815	0.0445	-0.0985	0.6405	0.4245	0.2575	0.1635	0.3805	0.1425	0.0825	-0.0105	0.4705	0.2895	-0.1795	-0.4185	0.0155	0.0885	-0.1145	-0.2375	-0.4485	-0.4465	-0.1555	-0.1915	0.0925	-0.2365	0.1345	0.0025	-0.1645	0.1205	-0.5785	-0.4495	-0.3885	-0.5035	0.0025	-0.0025	-0.5825	-0.3535	-0.5885
AGI_HUM1_OLIGO_A_23_P22957	693246 ^ SH3GLB1 ^ SH3-domain GRB2-like endophilin B1 ^ Hs.136309 ^ NM_016009 ^ ^ ENSG00000097033	1	-0.063	0.392	0.428	0.303	0.24	0.423	0.45	1.016	0.582	0.277	0.017	0.074	0.367	0.143	0.315	-0.222	0.577	0.075	0.164	0.058	0.062	0.087	0.086	-0.182	0.039	-0.067	-0.261	-0.202	-0.072	-0.133	-0.213	-0.097	0.129	-0.302	-0.051	-0.131	-0.255	-0.003	-0.414	-0.366	-0.57	-0.37	-0.228	0.066	-0.204	-0.258	-0.231
AGI_HUM1_OLIGO_A_24_P255303	853459 ^ ^ ^ ^ A_24_P255303 ^ ^	1	-0.048	0.552	-0.143	0.278	0.204	0.263	0.472	0.721	0.461	0.373	0.177	0.06	0.226	0.318	0.344	0.004	0.237	0.114	0.068	-0.004	0.04	0.066	-0.059	-0.284	-0.232	0.323	-0.303	0.07	-0.073	-0.25	-0.28	-0.165	0.183	-0.209	0.076	-0.05	-0.025	-0.058	-0.61	-0.01	-0.4	-0.352	0.15	0.059	-0.157	-0.137	-0.225
AGI_HUM1_OLIGO_A_23_P128919	847080 ^ LGALS3 ^ Lectin, galactoside-binding, soluble, 3 (galectin 3) ^ Hs.531081 ^ NM_002306 ^ ^	1	0.015	0.067	1.336	0.292	0.589	0.894	0.44	1.493	0.387	0.666	0.221	-0.191	0.747	0.535	0.179	0.15	1.892	0.363	-0.006	0.138	0.632	0.007	0.133	-0.474	-0.008	0.026	-0.508	-0.109	-0.717	-0.375	-0.02	0.02	-0.078	-0.078	0.148	0.419	-0.56	0.006	-0.635	-0.455	-0.587	-0.592	-0.16	-0.168	-1.25	-0.626	-0.707
AGI_HUM1_OLIGO_A_23_P200829	694416 ^ ^ ^ ^ NM_015326 ^ ^ ENSG00000163486	1	0.009	0.274	1.194	0.261	0.58	0.571	0.6	1.323	0.55	0.374	0.215	0.254	0.671	0.504	-0.195	0.238	1.265	0.03	0.191	0.107	0.595	-0.015	0.076	0.036	0.034	0.154	-0.112	-0.293	-0.225	-0.31	-0.053	-0.253	-0.403	-0.009	0.09	0.237	-0.327	-0.062	-0.408	-0.737	-0.407	-0.612	-0.24	-0.201	-0.231	-0.557	-0.631
AGI_HUM1_OLIGO_A_23_P54816	695186 ^ ATP6V0C ^ ATPase, H+ transporting, lysosomal 16kDa, V0 subunit c ^ Hs.389107 ^ NM_001694 ^ ^ ENSG00000185883	1	-0.001	0.111	1.55	0.741	0.446	0.806	0.691	1.193	0.866	0.274	0.254	0.13	0.363	0.084	0.159	0.059	1.275	0.217	-0.089	-0.049	0.062	-0.02	0.078	-0.212	-0.105	-0.038	-0.129	-0.02	-0.316	-0.173	0.045	0.233	-0.203	-0.201	0.239	0.832	0.111	-0.021	-0.562	-0.214	-0.602	-0.345	-0.059	0.055	-0.359	-0.156	-0.473
AGI_HUM1_OLIGO_A_24_P53976	868079 ^ GLUL ^ Glutamate-ammonia ligase (glutamine synthase) ^ Hs.518525 ^ NM_002065 ^ ^	1	0.023	0.057	1.491	0.504	0.624	0.977	0.844	1.533	1.042	0.756	0.248	0.099	0.774	0.521	0.409	-0.067	2.712	0.706	-0.322	-0.383	0.579	0.478	-0.284	-0.351	-0.594	0.221	0.036	0.032	-0.474	-0.046	-0.648	-0.24	0.254	-0.278	-0.07	0.335	-0.02	-0.239	-0.047	0.159	-0.474	-0.115	-0.506	-0.012	-0.298	0.012	-0.268
AGI_HUM1_OLIGO_A_24_P81947	869202 ^ CORO1C ^ Coronin, actin binding protein, 1C ^ Hs.330384 ^ NM_014325 ^ ^	1	0.2155	0.4365	0.6105	0.7095	0.2545	0.6345	0.7185	0.8255	1.1725	0.5385	0.5485	0.0565	0.4445	0.1475	0.1055	-0.2515	1.1915	0.2945	-0.1175	-0.3735	0.7625	0.1135	0.0205	-0.0825	-0.3965	-0.1575	-0.1735	0.1755	-0.2705	0.2785	-0.4615	0.0195	-0.3835	-0.2105	-0.0045	-0.0665	0.0215	-0.1275	-0.5475	-0.0865	-0.6205	-0.3135	-0.4595	0.1785	-0.0605	-0.3385	-0.5355
AGI_HUM1_OLIGO_A_23_P96041	866922 ^ ^ ^ ^ ENST00000372072 ^ ^	1	0.2515	0.1535	0.4615	0.3845	0.0695	0.5095	0.4845	0.6505	0.6375	0.3025	0.0775	-0.0165	0.3265	0.1375	0.2255	-0.1385	0.6565	0.1235	-0.1955	-0.4405	0.3645	-0.0595	-0.0045	-0.0085	-0.0085	-0.0635	0.1445	-0.1045	-0.2235	0.0325	-0.3445	-0.1875	0.0335	-0.5035	0.0195	0.0105	-0.1935	0.0025	-0.2595	-0.0175	-0.3435	-0.5435	-0.1775	0.1595	-0.1885	0.0535	-0.4165
AGI_HUM1_OLIGO_A_23_P250294	687450 ^ ABHD5 ^ Abhydrolase domain containing 5 ^ Hs.19385 ^ NM_016006 ^ ^ ENSG00000011198	1	0.137	0.473	1.243	0.205	0.297	0.738	0.681	1.072	0.827	0.069	0.277	0.396	0.594	0.307	-0.194	-0.012	0.852	0.193	0.439	0.313	0.58	0.592	0.123	0.005	0.015	-0.328	-0.005	-0.487	0.328	-0.042	-0.856	-0.715	-0.425	0.16	0.317	-0.206	-0.025	0.218	-0.39	-0.488	-0.224	-1.035	-0.366	-0.277	-0.381	-0.491	-0.467
AGI_HUM1_OLIGO_A_23_P381431	774869 ^ NPL ^ N-acetylneuraminate pyruvate lyase (dihydrodipicolinate synthase) ^ Hs.496969 ^ NM_030769 ^ ^	1	0.517	0.528	1.754	0.295	0.461	1.583	1.076	2.243	0.971	0.342	0.405	0.329	0.51	0.366	0.36	-1.035	2.325	0.645	-0.002	0.234	-0.012	0.273	0.034	0.032	0.139	-0.16	-0.384	0.002	-0.066	0.052	-0.592	-1.03	-0.532	0.137	0.107	-0.234	-0.19	-0.325	-0.574	-0.519	-1.642	-1.735	-0.619	-0.547	-0.534	-0.565	-0.735
AGI_HUM1_OLIGO_A_23_P85742	695056 ^ CREG1 ^ Cellular repressor of E1A-stimulated genes 1 ^ Hs.5710 ^ NM_003851 ^ ^ ENSG00000143162	1	0.0655	0.5465	2.0915	0.5665	0.3385	1.0565	0.5545	1.3275	0.8615	0.0745	0.0245	0.3845	0.0315	0.1125	-0.5245	-0.1545	1.3115	-0.0625	0.2245	0.4195	-0.3085	0.2975	0.1885	-0.3235	0.0375	0.1515	0.0355	-0.1655	0.1015	-0.0195	-0.1145	0.1835	-0.5415	0.0915	-0.0905	0.5395	-0.1325	-0.8115	-0.6965	-0.8175	-0.8925	-0.3435	-0.6415	-0.3295	-0.4385	-0.4125	-0.8495
AGI_HUM1_OLIGO_A_32_P18258	869849 ^ TALDO1 ^ Transaldolase 1 ^ Hs.438678 ^ NM_006755 ^ ^	1	0.089	0.323	0.9	0.069	0.356	0.66	0.395	0.864	0.85	0.024	0.261	0.487	0.037	0.175	-0.045	0.073	0.784	0.245	0.203	0.369	0.167	0.136	0.284	-0.238	-0.085	0.263	-0.196	-0.038	0.081	-0.031	-0.086	0.099	-0.409	-0.146	0.202	0.155	-0.1	-0.132	-0.212	-0.234	-0.488	-0.397	-0.51	-0.267	-0.435	-0.221	-0.464
AGI_HUM1_OLIGO_A_32_P109817	865572 ^ ZA20D2 ^ Zinc finger, A20 domain containing 2 ^ Hs.406096 ^ NM_006007 ^ ^	1	0.086	0.531	1.481	0.362	0.335	0.555	0.367	0.822	0.39	0.291	0.274	0.545	0.231	0.23	0.435	-0.505	1.14	-0.004	0.33	0.097	0.02	-0.088	0.088	0.143	-0.206	-0.314	-0.203	0.245	-0.381	0.983		-0.378	-0.125	0	-0.09	0.224	0.003	-0.015	-0.254	-0.235	-0.2	-0.304	-0.501	-0.243	0.092	-0.127	-0.071
AGI_HUM1_OLIGO_A_24_P323084	846890 ^ FLJ39421 ^ Hypothetical protein FLJ39421 ^ Hs.337496 ^ NM_178519 ^ ^	1	0.921	0.961	2.076	0.825	-0.012	0.394	1.619	0.892	0.302	0.748	1.052	0.403	0.393	-0.268	0.07	-0.898			0.293	-0.237	0.121	-0.063	-0.583	0.933	-0.077	0.344	1.22	0.814	-0.178	1.646		0.246		-0.213	-0.4		0.102	0	-0.04	-0.327	0.021	-1.091	-0.23	-0.682	-0.412	-0.965	-1.046
AGI_HUM1_OLIGO_A_23_P8640	686698 ^ GPR30 ^ G protein-coupled receptor 30 ^ Hs.20961 ^ NM_001505 ^ ^ ENSG00000164850	1	0.195	1.308	3.905	1.245	0.478	0.974	2.218	2.343	0.148	0.628	0.88	0.77	0.702	0.048	-0.349	-0.34	-0.074	-0.518	-0.018	0.279	0.247	0.431	-0.652	1.645	-0.484	0.99	-0.517	1.284	0	1.889		0.287	-0.364	-1.404	-0.996	-0.135	-0.147	-0.457	-0.539	-0.737	-0.525	-0.141	-0.872	0.088	-0.799	-1.186	-1.632
AGI_HUM1_OLIGO_A_23_P127033	693484 ^ ECHDC3 ^ Enoyl Coenzyme A hydratase domain containing 3 ^ Hs.22242 ^ NM_024693 ^ ^ ENSG00000134463	1	-0.0525	0.4765	1.8445	0.9475			1.6385	1.1735	0.4655	0.3175	0.2125	0.1185	-0.1715	0.2035	-0.5905	0.0435	-0.6395	-0.2745	0.0875	0.1675	0.1705	-0.0455	0.2475	0.7195	-0.1885	0.2525	0.4115	0.0645	0.6935	0.1955	-0.2635	-0.6625	-0.3535	0.0255	0.2185	0.0555	0.6425	-0.0255	-0.5565	-0.6635	-0.4695	-0.4275	-0.3675	-0.4615	-0.2315	-0.3185	-0.6835
AGI_HUM1_OLIGO_A_23_P31810	695015 ^ CEBPD ^ CCAAT/enhancer binding protein (C/EBP), delta ^ Hs.440829 ^ NM_005195 ^ ^	1	-0.1455	0.1255	0.8285	0.3505	0.1885	0.3975	1.1775	0.9075	0.7585	0.4705	0.4075	0.5445	0.1795	0.3005	0.0835	0.3365	0.2015	0.1085	0.0895	0.2705	0.0465	-0.0035	-0.4355	-0.1475	-0.1235	-0.1625	-0.2285	-0.2835	0.2775	0.8095	-0.5495	-0.4525	-0.6235	0.0375	0.0805	-0.2565	0.3955	-0.6505	-0.6925	-0.1795	-0.7925	0.0035	-0.9015	-0.4315	-0.1305	-0.3675	-0.1505
AGI_HUM1_OLIGO_A_23_P50368	859869 ^ OSCAR ^ Osteoclast-associated receptor ^ Hs.347655 ^ NM_206818 ^ ^	1	0.521	-0.051	0.171	0.897	0.557	0.204	0.535	0.888	0.348	0.519	0.768	-0.171	-0.226	-0.121	0.293	-0.04	-0.157	-0.023	0.233	0.738	0.023	0.373	0.21	0.331	-0.2	0.504	-0.044	-0.116	0.153	0.666	-0.321	-0.407	-0.521	0.188	0.739	0.304	0.265	0.076	0.045	0.231	-0.428	-0.419	-0.155	-0.162	-0.29	-0.461	-0.284
AGI_HUM1_OLIGO_A_24_P941773	867934 ^ DKFZP586A0522 ^ DKFZP586A0522 protein ^ Hs.288771 ^ NM_014033 ^ ^	1	0.0965	0.4585		-0.0825			1.1095	1.4375	1.7785	1.1505	0.4715	-0.7865	0.3695	0.1925	0.6565	-0.0695	1.3155	-0.2475	-0.0195	0.5625	0.0065	-0.4095	0.4845	0.6845	-0.5035	0.7315	0.4275	0.5235	-0.1985	0.9145		-0.9925	0.9335	0.0005	-0.4375	-0.2065	-0.4815	-0.0315	-0.4075	0.0225	-0.2715	-0.4885	-0.7675	-1.0545	-0.0715	0.1805	-0.0005
AGI_HUM1_OLIGO_A_24_P354488	855299 ^ ASAHL ^ N-acylsphingosine amidohydrolase (acid ceramidase)-like ^ Hs.437365 ^ NM_014435 ^ ^	1	0.302	0.75	-0.38	0.033	0.997	0.42	0.167	0.8	0.195	0.221	0.05	0.195	0.388	0.269	0.137	-0.358	-0.227	-0.347	0.246	-0.806	0.303	-0.141	-0.045	-0.389	0.004	-0.157	0.034	0.328	-0.383	-0.002	-0.149	0.127	0.122	0.002	-0.088	-0.06	-0.389	0.136	-0.433	-0.096	-0.174	-0.926	0.304	-0.229	-0.482	-0.462	-0.577
AGI_HUM1_OLIGO_A_32_P148345	849787 ^ ANXA2 ^ Annexin A2 ^ Hs.511605 ^ NM_001002857 ^ ^	1	0.255	-0.145	0.3	0.381	0.145	0.12	0.339	0.92	0.422	0.265	0.387	-0.586	0.256	0.259	0.497	0.457	-0.88	-0.788	-0.115	-0.362	0.094	0.184	-0.039	0.043	0.102	0.169	-0.331	-0.251	-0.68	0.006	-0.005	-0.675	0.165	0.178	0.145	-0.027	-0.034	0.37	-0.335	-0.361	-0.546	-0.9	-0.503	-0.372	-0.491	-0.14	-0.416
AGI_HUM1_OLIGO_A_23_P18604	695233 ^ LAP3 ^ Leucine aminopeptidase 3 ^ Hs.479264 ^ NM_015907 ^ ^ ENSG00000002549	1	-0.3605	-0.0625	-0.6855	0.0555	0.2325	0.5665	0.6485	1.1775	0.4705	1.0505	0.1355	-0.0995	1.0655	1.2265	0.3635	0.8305	0.4145	0.3355	1.0845	0.0905	0.1605	-0.1445	-0.1845	0.2425	0.7205	0.0175	-0.1565	0.2015	-0.4035	-0.2755	0.2185	-0.0175	0.4025	0.5275	-0.1665	0.2815	0.1965	0.0725	-0.0915	-0.2525	-0.1605	-0.4715	-0.0455	-0.6455	-0.0905	-0.4115	-0.0625
AGI_HUM1_OLIGO_A_24_P274270	857957 ^ STAT1 ^ Signal transducer and activator of transcription 1, 91kDa ^ Hs.470943 ^ NM_139266 ^ ^	1	-0.09	0.13	-0.41	-0.21	0.16	0.67	0.88	0.74	-0.04	0.44	-0.33	0.18	0.57	0.63	0.26	0.38	0.24	-0.26	1.35	-0.4	0	0.31	-0.21	0.2	0.57	-0.25	0.69	-0.08	0.34	-0.27	-0.23	-1.27	0.45	0.72	-0.2	0.16	0.16	0.04	0.27	-0.58	-0.43	-1.16	-0.02	-0.38	-0.4	-0.79	0
AGI_HUM1_OLIGO_A_23_P56630	681492 ^ STAT1 ^ Signal transducer and activator of transcription 1, 91kDa ^ Hs.470943 ^ NM_007315 ^ ^ ENSG00000115415	1	-0.478	-0.122		0.056	0.143	0.603	0.46	1.237	0.193	0.532	-0.354	-0.101	0.717	0.797	0.035	0.031	0.311	-0.336	0.811	-0.825	0.474	0.554	-0.196	-0.145	0.453	-0.159	0.031	-0.198	0.021	-0.733	-0.627	-1.232	0.556	0.992	0.233	0.308	0.462	0.146	0.042	-0.264	-0.463	-1.476	0	-0.182	-0.757	-0.515	-0.027
AGI_HUM1_OLIGO_A_32_P162183	854593 ^ C2 ^ Complement component 2 ^ Hs.408903 ^ NM_000063 ^ ^	1	-0.5395	-0.0085	0.9695	0.3055	0.5995	0.5125	0.3015	0.8105	-0.1215	-0.2535	0.4855	0.1785	0.5375	0.7425	0.1425	0.7305	-0.6045	-0.1465	0.9805	0.8795	0.0085	-0.3405	-0.5745	0.0765	0.4525	0.4605	0.1795	0.6415	0.6005	0.3955	0.2435	0.2405	0.3885	0.5675	-0.1875	-0.0515	0.2355	-0.5285	-0.4395	-0.6515	-0.5015	-0.2705	-0.6185	-1.1595	-0.4555	-0.3655	-0.0885
AGI_HUM1_OLIGO_A_23_P39840	851784 ^ VAMP5 ^ Vesicle-associated membrane protein 5 (myobrevin) ^ Hs.172684 ^ NM_006634 ^ ^	1	-0.053	0.433	0.779	0.129	0.514	0.615	0.677	0.856	-0.365	-0.015	0.028	0.001	-0.001	0.296	-0.019	0.234	0.193	0.17	0.762	0.617	-0.449	-0.086	-0.333	-0.027	0.495	0.214	0.33	0.181	1.033	-0.248	-0.28	-0.48	0.47	0.272	0.011	0.235	0.113	-0.095	0.093	-0.085	-0.104	-0.728	-0.119	-0.701	-0.775	-0.772	-0.158
AGI_HUM1_OLIGO_A_24_P912985	858541 ^ ^ ^ ^ A_24_P912985 ^ ^	1	0.0035	0.2535	0.6145	-0.0285	0.3335	0.5695	0.5975	1.0405	-0.3445	-0.1365	0.1275	0.0535	0.1085	0.2615	-0.0765	0.0695	0.1965	0.2155	0.6475	0.7265	-0.3025	0.0555	-0.5175	0.0165	0.2765	0.1285	0.3215	0.1575	1.1845	-0.2285	-0.2765	-0.5085	0.1965	0.1515	-0.0655	0.2105	-0.0035	-0.0285	-0.0315	-0.2165	-0.3435	-0.7575	-0.0185	-0.6525	-0.8035	-0.7765	-0.1175
AGI_HUM1_OLIGO_A_24_P66027	848292 ^ APOBEC3B ^ Apolipoprotein B mRNA editing enzyme, catalytic polypeptide-like 3B ^ Hs.226307 ^ NM_004900 ^ ^	1	-0.127	-0.427	0.765	0.781	0.375	0.673	1.335	1.719	0.294	1.36	0.122	0.081	0.687	0.527	0.187	0.693	0.286	-0.229	2.117	0.732	-0.904	0.724	-0.18	0.062	0.232	0.36	-0.151	0.053	0.066	-0.111	0	-1.231	-0.197	0.632	0.11	-0.084	-0.045	-1.103	-0.85	-1.003	-0.783	-1.618	-0.409	-1.456	-0.273		-0.043
[truncated: 7 more columns]
